# Supplementary material for: Ecosystem-wide metagenomic binning enables prediction of ecological niches from genomes
Source: Commun Biol. 2020 Mar 13;3:119. doi: 10.1038/s42003-020-0856-x (PMC7070063; doi:10.1038/s42003-020-0856-x)
Supplement: Supplementary file 2 — Supplementary Data 1 [file 42003_2020_856_MOESM2_ESM.xlsx]

## Sheet: Prokaryotic_MAG_summary_metaxa
MAG_id	BACL_id	GTDBtk_taxonomy	Metaxa_taxonomy_based_on_16S	CheckM_completeness	CheckM_contamination	CheckM_strain_heterogeneity	Total_len	#contigs	Min_contig_len	Median_contig_len	Mean_contig_len	Max_contig_len	n50	n50_len	n90	n90_len
P6071_515_bin242	BACL1	d__Bacteria;p__Proteobacteria;c__Gammaproteobacteria;o__SAR86;f__D2472;g__D2472;s__D2472 sp1	Bacteria;Proteobacteria;Gammaproteobacteria;(86.48),Bacteria;Proteobacteria;Alphaproteobacteria;SAR11 clade;Surface 1;Candidatus Pelagibacter;Candidatus Pelagibacter ubique;(99.41),Bacteria;Proteobacteria;Alphaproteobacteria;SAR11 clade;Surface 1;Candidatus Pelagibacter;Candidatus Pelagibacter ubique;(98.47)	84.91	3.42	25.0	1720960	234	1004	2234	7354	178577	18	25673	112	2385
P2236_110_bin81	BACL1	d__Bacteria;p__Proteobacteria;c__Gammaproteobacteria;o__SAR86;f__D2472;g__D2472;s__D2472 sp1	Bacteria;Proteobacteria;Gammaproteobacteria;(93.04)	81.42	3.43	40.0	1443997	284	1006	3114	5084	40821	50	7889	184	2152
P1994_115_bin46	BACL1	d__Bacteria;p__Proteobacteria;c__Gammaproteobacteria;o__SAR86;f__D2472;g__D2472;s__D2472 sp1	Bacteria;Proteobacteria;Gammaproteobacteria;(86.62)	83.19	1.38	66.67	1505494	240	1002	2943	6272	51496	32	13675	142	2361
P6071_517_bin195	BACL1	d__Bacteria;p__Proteobacteria;c__Gammaproteobacteria;o__SAR86;f__D2472;g__D2472;s__D2472 sp1	Bacteria;Proteobacteria;Gammaproteobacteria;(88.22)	83.76	0.32	100.0	1513717	169	1004	3125	8956	146761	13	32805	83	3199
P4201_102_bin89	BACL2	d__Bacteria;p__Actinobacteria;c__Actinobacteria;o__ACK-M1;f__BACL15;g__MAG-120802;s__MAG-120802 sp1	Bacteria;Actinobacteria;Actinobacteria;(100.00),Bacteria;Actinobacteria;Actinobacteria;Micrococcales;Microbacteriaceae;(89.26)	82.56	4.8	81.25	1330024	325	1001	2694	4092	50345	63	6003	226	1770
P1994_119_bin100	BACL2	d__Bacteria;p__Actinobacteria;c__Actinobacteria;o__ACK-M1;f__BACL15;g__MAG-120802;s__MAG-120802 sp1	Bacteria;Actinobacteria;Actinobacteria;Micrococcales;(87.20)	78.87	4.7	35.71	1232714	390	1011	2214	3160	18813	88	4277	288	1430
P4201_101_bin70	BACL2	d__Bacteria;p__Actinobacteria;c__Actinobacteria;o__ACK-M1;f__BACL15;g__MAG-120802;s__MAG-120802 sp1	Bacteria;Actinobacteria;Actinobacteria;Micrococcales;Microbacteriaceae;(86.99)	81.15	4.24	80.0	1242015	328	1015	2637	3786	24719	72	5045	234	1737
P4201_106_bin4	BACL2	d__Bacteria;p__Actinobacteria;c__Actinobacteria;o__ACK-M1;f__BACL15;g__MAG-120802;s__MAG-120802 sp1	Bacteria;Actinobacteria;Actinobacteria;Micrococcales;Microbacteriaceae;(89.15),Bacteria;Actinobacteria;Actinobacteria;(92.50)	81.94	3.42	90.0	1227951	320	1014	2606	3837	33482	67	5363	226	1646
P6071_516_bin286	BACL3	d__Bacteria;p__Proteobacteria;c__Gammaproteobacteria;o__Pseudomonadales;f__Pseudohongiellaceae;g__OM182;s__OM182 sp1	Bacteria;Proteobacteria;Gammaproteobacteria;(92.38),Bacteria;Proteobacteria;Gammaproteobacteria;(86.62)	94.98	3.74	66.67	3122757	604	1005	2510	5170	74701	81	9393	377	1899
P1994_128_bin156	BACL3	d__Bacteria;p__Proteobacteria;c__Gammaproteobacteria;o__Pseudomonadales;f__Pseudohongiellaceae;g__OM182;s__OM182 sp1		85.9	4.55	56.25	2317509	816	1018	2057	2840	24646	196	3494	620	1405
P6071_522_bin67	BACL3	d__Bacteria;p__Proteobacteria;c__Gammaproteobacteria;o__Pseudomonadales;f__Pseudohongiellaceae;g__OM182;s__OM182 sp1	Bacteria;Proteobacteria;Gammaproteobacteria;(94.95)	81.07	2.54	58.33	2352250	926	1003	1946	2540	15334	243	2975	722	1300
P6071_524_bin34	BACL3	d__Bacteria;p__Proteobacteria;c__Gammaproteobacteria;o__Pseudomonadales;f__Pseudohongiellaceae;g__OM182;s__OM182 sp1	Chloroplast;(90.96),Bacteria;Proteobacteria;Gammaproteobacteria;(94.46)	93.15	3.04	81.25	3042980	620	1002	2452	4908	45313	90	9699	390	1836
P2236_112_bin168	BACL3	d__Bacteria;p__Proteobacteria;c__Gammaproteobacteria;o__Pseudomonadales;f__Pseudohongiellaceae;g__OM182;s__OM182 sp1	Bacteria;Proteobacteria;Gammaproteobacteria;(96.32)	95.0	0.84	62.5	2958067	179	1008	3541	16525	175405	18	50258	67	8225
P4201_112_bin168	BACL3	d__Bacteria;p__Proteobacteria;c__Gammaproteobacteria;o__Pseudomonadales;f__Pseudohongiellaceae;g__OM182;s__OM182 sp1		86.53	3.59	50.0	2409670	806	1001	2271	2989	21910	197	3772	607	1456
P4201_119_bin128	BACL3	d__Bacteria;p__Proteobacteria;c__Gammaproteobacteria;o__Pseudomonadales;f__Pseudohongiellaceae;g__OM182;s__OM182 sp1		92.65	4.69	85.0	2757521	712	1003	2526	3872	25414	141	5584	503	1708
P6071_526_bin216	BACL3	d__Bacteria;p__Proteobacteria;c__Gammaproteobacteria;o__Pseudomonadales;f__Pseudohongiellaceae;g__OM182;s__OM182 sp1		91.56	2.77	66.67	2627484	740	1004	2444	3550	32299	154	4819	535	1557
P4201_105_bin94	BACL3	d__Bacteria;p__Proteobacteria;c__Gammaproteobacteria;o__Pseudomonadales;f__Pseudohongiellaceae;g__OM182;s__OM182 sp1		84.92	3.48	46.67	2438568	869	1005	2159	2806	17829	223	3303	668	1436
P4201_111_bin22	BACL3	d__Bacteria;p__Proteobacteria;c__Gammaproteobacteria;o__Pseudomonadales;f__Pseudohongiellaceae;g__OM182;s__OM182 sp1	Bacteria;Proteobacteria;Gammaproteobacteria;Oceanospirillales;(94.64)	94.94	4.78	77.27	2994392	578	1001	2370	5180	69282	71	10486	358	1817
SRR3727522_bin52	BACL3	d__Bacteria;p__Proteobacteria;c__Gammaproteobacteria;o__Pseudomonadales;f__Pseudohongiellaceae;g__OM182;s__OM182 sp1		95.0	3.27	83.33	2942140	425	1001	2848	6922	86858	48	15348	227	2456
P1994_104_bin172	BACL3	d__Bacteria;p__Proteobacteria;c__Gammaproteobacteria;o__Pseudomonadales;f__Pseudohongiellaceae;g__OM182;s__OM182 sp1		95.43	4.85	83.33	3175761	641	1001	2359	4954	81781	84	9002	403	1789
P6071_517_bin250	BACL3	d__Bacteria;p__Proteobacteria;c__Gammaproteobacteria;o__Pseudomonadales;f__Pseudohongiellaceae;g__OM182;s__OM182 sp1	Bacteria;Proteobacteria;Gammaproteobacteria;(95.90)	87.84	4.84	68.18	2692428	887	1002	2179	3035	25250	204	3945	659	1428
SRR3727503_bin69	BACL3	d__Bacteria;p__Proteobacteria;c__Gammaproteobacteria;o__Pseudomonadales;f__Pseudohongiellaceae;g__OM182;s__OM182 sp1		94.63	2.01	62.5	2982432	406	1002	2634	7345	184973	38	18915	210	2489
SRR3727504_bin86	BACL3	d__Bacteria;p__Proteobacteria;c__Gammaproteobacteria;o__Pseudomonadales;f__Pseudohongiellaceae;g__OM182;s__OM182 sp1		87.03	2.37	40.0	2484102	735	1003	2463	3379	23011	169	4448	540	1577
SRR3727521_bin105	BACL3	d__Bacteria;p__Proteobacteria;c__Gammaproteobacteria;o__Pseudomonadales;f__Pseudohongiellaceae;g__OM182;s__OM182 sp1		94.07	2.19	70.0	2867014	408	1001	2635	7026	92721	49	16259	223	2395
P1994_118_bin75	BACL3	d__Bacteria;p__Proteobacteria;c__Gammaproteobacteria;o__Pseudomonadales;f__Pseudohongiellaceae;g__OM182;s__OM182 sp1	Bacteria;Proteobacteria;Gammaproteobacteria;Pseudomonadales;Moraxellaceae;Psychrobacter;(100.00)	83.74	4.05	70.59	2302272	882	1001	1988	2610	14150	229	3020	683	1349
SRR3727526_bin183	BACL3	d__Bacteria;p__Proteobacteria;c__Gammaproteobacteria;o__Pseudomonadales;f__Pseudohongiellaceae;g__OM182;s__OM182 sp1		95.0	3.24	75.0	3051750	417	1001	2741	7318	72309	45	16922	225	2593
P4201_101_bin110	BACL3	d__Bacteria;p__Proteobacteria;c__Gammaproteobacteria;o__Pseudomonadales;f__Pseudohongiellaceae;g__OM182;s__OM182 sp1	Bacteria;Proteobacteria;Gammaproteobacteria;Pseudomonadales;Moraxellaceae;Psychrobacter;(98.24)	94.07	2.99	58.33	2836640	471	1004	2921	6022	55285	68	11506	278	2265
P4201_122_bin79	BACL3	d__Bacteria;p__Proteobacteria;c__Gammaproteobacteria;o__Pseudomonadales;f__Pseudohongiellaceae;g__OM182;s__OM182 sp1		94.01	4.76	70.0	2855395	634	1003	2481	4503	40804	106	7523	420	1729
P6071_518_bin267	BACL3	d__Bacteria;p__Proteobacteria;c__Gammaproteobacteria;o__Pseudomonadales;f__Pseudohongiellaceae;g__OM182;s__OM182 sp1	Bacteria;Proteobacteria;Gammaproteobacteria;(93.24)	92.9	4.6	88.24	2919104	744	1005	2317	3923	33431	131	5880	515	1605
P4201_118_bin114	BACL3	d__Bacteria;p__Proteobacteria;c__Gammaproteobacteria;o__Pseudomonadales;f__Pseudohongiellaceae;g__OM182;s__OM182 sp1		77.27	4.98	66.67	2181139	957	1001	1849	2279	9995	280	2577	766	1266
SRR3727517_bin34	BACL3	d__Bacteria;p__Proteobacteria;c__Gammaproteobacteria;o__Pseudomonadales;f__Pseudohongiellaceae;g__OM182;s__OM182 sp1	Bacteria;Proteobacteria;Gammaproteobacteria;(94.51)	94.9	3.21	77.78	3194659	482	1001	2582	6627	100760	47	16617	262	2283
SRR3727508_bin140	BACL3	d__Bacteria;p__Proteobacteria;c__Gammaproteobacteria;o__Pseudomonadales;f__Pseudohongiellaceae;g__OM182;s__OM182 sp1	Bacteria;Proteobacteria;Gammaproteobacteria;Oceanospirillales;(94.64)	95.56	4.45	83.33	3373136	539	1001	2526	6258	58927	58	15210	306	2167
SRR3727521_bin101	BACL5	d__Bacteria;p__Proteobacteria;c__Alphaproteobacteria;o__Pelagibacterales;f__Pelagibacteraceae;g__Pelagibacter;s__Pelagibacter sp1		97.55	1.83	42.86	1242356	259	1005	2481	4796	28495	42	9403	167	1866
P4201_102_bin84	BACL5	d__Bacteria;p__Proteobacteria;c__Alphaproteobacteria;o__Pelagibacterales;f__Pelagibacteraceae;g__Pelagibacter;s__Pelagibacter sp1		76.62	2.17	22.22	949193	341	1001	2106	2783	26625	86	3258	261	1396
P4201_109_bin106	BACL5	d__Bacteria;p__Proteobacteria;c__Alphaproteobacteria;o__Pelagibacterales;f__Pelagibacteraceae;g__Pelagibacter;s__Pelagibacter sp1	Bacteria;Proteobacteria;Alphaproteobacteria;SAR11 clade;Surface 1;Candidatus Pelagibacter;Candidatus Pelagibacter ubique;(98.76),Bacteria;Proteobacteria;Alphaproteobacteria;SAR11 clade;Surface 1;Candidatus Pelagibacter;Candidatus Pelagibacter ubique;(99.39)	94.85	4.85	63.64	1254293	309	1002	2403	4059	42378	53	5919	213	1690
P1994_126_bin129	BACL5	d__Bacteria;p__Proteobacteria;c__Alphaproteobacteria;o__Pelagibacterales;f__Pelagibacteraceae;g__Pelagibacter;s__Pelagibacter sp1		78.19	3.32	71.43	915178	409	1001	1746	2237	11913	116	2537	326	1216
P4201_105_bin43	BACL5	d__Bacteria;p__Proteobacteria;c__Alphaproteobacteria;o__Pelagibacterales;f__Pelagibacteraceae;g__Pelagibacter;s__Pelagibacter sp1		76.56	0.72	50.0	892451	299	1019	2041	2984	17669	64	3807	226	1392
P4201_123_bin183	BACL6	d__Bacteria;p__Actinobacteria;c__Acidimicrobiia;o__Microtrichales;f__Ilumatobacteraceae;g__BACL19;s__BACL19 sp1	Bacteria;Actinobacteria;Actinobacteria;(100.00)	87.49	4.11	50.0	1677872	432	1002	2752	3883	20517	97	5501	304	1802
P1994_124_bin53	BACL6	d__Bacteria;p__Actinobacteria;c__Acidimicrobiia;o__Microtrichales;f__Ilumatobacteraceae;g__BACL19;s__BACL19 sp1		92.99	4.89	62.5	2397336	499	1012	2755	4804	78221	77	7659	328	1965
SRR3727503_bin114	BACL6	d__Bacteria;p__Actinobacteria;c__Acidimicrobiia;o__Microtrichales;f__Ilumatobacteraceae;g__BACL19;s__BACL19 sp1	Bacteria;Actinobacteria;Actinobacteria;(100.00)	90.31	3.16	16.67	1715818	401	1002	2977	4278	30446	86	5932	278	1850
P4201_116_bin45	BACL6	d__Bacteria;p__Actinobacteria;c__Acidimicrobiia;o__Microtrichales;f__Ilumatobacteraceae;g__BACL19;s__BACL19 sp1	Bacteria;(96.44),Bacteria;Actinobacteria;Acidimicrobiia;Acidimicrobiales;(92.20),Bacteria;Actinobacteria;Acidimicrobiia;Acidimicrobiales;(91.82)	93.16	2.99	50.0	2047588	355	1003	2646	5767	89643	44	13616	203	2030
P4201_105_bin109	BACL6	d__Bacteria;p__Actinobacteria;c__Acidimicrobiia;o__Microtrichales;f__Ilumatobacteraceae;g__BACL19;s__BACL19 sp1	Bacteria;Actinobacteria;Acidimicrobiia;Acidimicrobiales;(91.64),Bacteria;Actinobacteria;Acidimicrobiia;Acidimicrobiales;Acidimicrobiaceae;Acidimicrobium;Acidithiomicrobium sp. P1;(98.12)	93.07	4.7	57.14	2330673	505	1001	1991	4615	111485	58	9189	317	1583
P4201_114_bin130	BACL6	d__Bacteria;p__Actinobacteria;c__Acidimicrobiia;o__Microtrichales;f__Ilumatobacteraceae;g__BACL19;s__BACL19 sp1	Bacteria;Firmicutes;Bacilli;Bacillales;Listeriaceae;Listeria;(98.30),Bacteria;(100.00)	93.16	3.42	60.0	1856568	302	1006	3312	6147	38184	49	11358	185	2428
P4201_102_bin122	BACL6	d__Bacteria;p__Actinobacteria;c__Acidimicrobiia;o__Microtrichales;f__Ilumatobacteraceae;g__BACL19;s__BACL19 sp1	Bacteria;Actinobacteria;Acidimicrobiia;Acidimicrobiales;Acidimicrobiaceae;(88.04)	89.15	2.74	20.0	1724417	416	1001	2923	4145	29975	87	5759	290	1884
P4201_104_bin24	BACL6	d__Bacteria;p__Actinobacteria;c__Acidimicrobiia;o__Microtrichales;f__Ilumatobacteraceae;g__BACL19;s__BACL19 sp1		93.16	4.91	57.14	2312802	512	1002	1865	4517	54487	53	9885	321	1506
P4201_118_bin35	BACL6	d__Bacteria;p__Actinobacteria;c__Acidimicrobiia;o__Microtrichales;f__Ilumatobacteraceae;g__BACL19;s__BACL19 sp1	Bacteria;Actinobacteria;Actinobacteria;Micrococcales;Microbacteriaceae;Candidatus Rhodoluna;(90.49)	87.89	4.13	33.33	1627305	528	1001	2253	3082	15641	127	3931	396	1462
P1994_121_bin115	BACL6	d__Bacteria;p__Actinobacteria;c__Acidimicrobiia;o__Microtrichales;f__Ilumatobacteraceae;g__BACL19;s__BACL19 sp1	Bacteria;Actinobacteria;Acidimicrobiia;Acidimicrobiales;(91.89),Bacteria;Actinobacteria;Acidimicrobiia;Acidimicrobiales;(88.08)	93.16	4.87	50.0	2837216	814	1001	1815	3485	61128	104	6209	570	1336
P6071_531_bin146	BACL6	d__Bacteria;p__Actinobacteria;c__Acidimicrobiia;o__Microtrichales;f__Ilumatobacteraceae;g__BACL19;s__BACL19 sp1	Bacteria;(94.40)	91.19	4.7	75.0	1970593	315	1002	3009	6255	70729	43	11902	180	2278
P4201_112_bin26	BACL6	d__Bacteria;p__Actinobacteria;c__Acidimicrobiia;o__Microtrichales;f__Ilumatobacteraceae;g__BACL19;s__BACL19 sp1	Bacteria;(97.08),Bacteria;Actinobacteria;(87.20),Bacteria;Actinobacteria;Acidimicrobiia;Acidimicrobiales;(90.65)	93.16	3.94	33.33	2051448	311	1004	2573	6596	112013	34	15916	169	2241
P1994_105_bin110	BACL6	d__Bacteria;p__Actinobacteria;c__Acidimicrobiia;o__Microtrichales;f__Ilumatobacteraceae;g__BACL19;s__BACL19 sp1	Bacteria;Actinobacteria;Acidimicrobiia;Acidimicrobiales;(91.65)	93.16	2.99	50.0	2075917	215	1002	2019	9655	190903	14	54107	82	2697
P4201_103_bin25	BACL6	d__Bacteria;p__Actinobacteria;c__Acidimicrobiia;o__Microtrichales;f__Ilumatobacteraceae;g__BACL19;s__BACL19 sp1	Bacteria;Actinobacteria;Acidimicrobiia;Acidimicrobiales;(92.26),Bacteria;Actinobacteria;Acidimicrobiia;Acidimicrobiales;Acidimicrobiaceae;Acidimicrobium;Acidithiomicrobium sp. P1;(98.12)	92.31	4.54	70.0	2037266	309	1003	2533	6593	75525	38	16112	170	2316
P6071_530_bin94	BACL6	d__Bacteria;p__Actinobacteria;c__Acidimicrobiia;o__Microtrichales;f__Ilumatobacteraceae;g__BACL19;s__BACL19 sp1		89.71	3.51	50.0	1757241	389	1005	3137	4517	36487	82	6195	270	2062
P1994_116_bin8	BACL6	d__Bacteria;p__Actinobacteria;c__Acidimicrobiia;o__Microtrichales;f__Ilumatobacteraceae;g__BACL19;s__BACL19 sp1	Bacteria;Actinobacteria;Acidimicrobiia;Acidimicrobiales;(91.65)	93.16	4.75	77.78	2333079	509	1002	1926	4583	76909	52	10654	316	1530
P1994_107_bin208	BACL6	d__Bacteria;p__Actinobacteria;c__Acidimicrobiia;o__Microtrichales;f__Ilumatobacteraceae;g__BACL19;s__BACL19 sp1	Bacteria;Actinobacteria;Acidimicrobiia;Acidimicrobiales;(91.68)	92.31	4.54	69.23	2328222	565	1001	2093	4120	59243	79	7008	373	1516
P1994_113_bin2	BACL6	d__Bacteria;p__Actinobacteria;c__Acidimicrobiia;o__Microtrichales;f__Ilumatobacteraceae;g__BACL19;s__BACL19 sp1	Bacteria;Actinobacteria;Acidimicrobiia;Acidimicrobiales;(92.06),Bacteria;Actinobacteria;Acidimicrobiia;Acidimicrobiales;(96.17)	85.56	1.55	25.0	1689589	480	1002	2473	3519	31858	108	4524	351	1650
P4201_106_bin97	BACL6	d__Bacteria;p__Actinobacteria;c__Acidimicrobiia;o__Microtrichales;f__Ilumatobacteraceae;g__BACL19;s__BACL19 sp1		76.64	4.19	28.57	1517325	590	1004	1968	2571	20803	156	2868	464	1370
P2236_106_bin60	BACL6	d__Bacteria;p__Actinobacteria;c__Acidimicrobiia;o__Microtrichales;f__Ilumatobacteraceae;g__BACL19;s__BACL19 sp1	Bacteria;Actinobacteria;Acidimicrobiia;Acidimicrobiales;Acidimicrobiaceae;CL500-29 marine group;(90.13)	93.16	4.02	66.67	1905001	251	1006	3288	7589	74807	33	15958	135	2885
P6071_509_bin96	BACL6	d__Bacteria;p__Actinobacteria;c__Acidimicrobiia;o__Microtrichales;f__Ilumatobacteraceae;g__BACL19;s__BACL19 sp1	Bacteria;Actinobacteria;(87.87)	88.89	2.23	25.0	1849041	337	1003	2939	5486	57411	56	9896	213	2100
P6071_505_bin136	BACL6	d__Bacteria;p__Actinobacteria;c__Acidimicrobiia;o__Microtrichales;f__Ilumatobacteraceae;g__BACL19;s__BACL19 sp1	Bacteria;Actinobacteria;Acidimicrobiia;Acidimicrobiales;Acidimicrobiaceae;CL500-29 marine group;(91.00),Bacteria;Actinobacteria;Acidimicrobiia;Acidimicrobiales;Acidimicrobiaceae;Acidimicrobium;Acidithiomicrobium sp. P1;(97.27)	93.16	4.27	66.67	2295707	483	1001	2011	4753	70032	58	10519	294	1552
P6071_503_bin177	BACL6	d__Bacteria;p__Actinobacteria;c__Acidimicrobiia;o__Microtrichales;f__Ilumatobacteraceae;g__BACL19;s__BACL19 sp1		77.53	1.52	0.0	1364257	605	1003	1854	2254	8862	178	2543	484	1250
P6071_506_bin57	BACL6	d__Bacteria;p__Actinobacteria;c__Acidimicrobiia;o__Microtrichales;f__Ilumatobacteraceae;g__BACL19;s__BACL19 sp1	Bacteria;Actinobacteria;Acidimicrobiia;Acidimicrobiales;(91.58)	92.31	3.09	60.0	2561643	684	1004	1757	3745	85160	82	7781	464	1345
P1994_128_bin75	BACL6	d__Bacteria;p__Actinobacteria;c__Acidimicrobiia;o__Microtrichales;f__Ilumatobacteraceae;g__BACL19;s__BACL19 sp1	Bacteria;Actinobacteria;Acidimicrobiia;Acidimicrobiales;Acidimicrobiaceae;Acidimicrobium;Acidithiomicrobium sp. P1;(98.12),Bacteria;Actinobacteria;(87.60)	92.31	4.44	57.14	2146675	414	1003	2009	5185	62944	49	11324	247	1709
P6071_508_bin67	BACL6	d__Bacteria;p__Actinobacteria;c__Acidimicrobiia;o__Microtrichales;f__Ilumatobacteraceae;g__BACL19;s__BACL19 sp1	Bacteria;(100.00)	93.16	4.92	81.82	2130357	402	1005	2112	5299	62003	49	12653	242	1767
P1994_117_bin107	BACL6	d__Bacteria;p__Actinobacteria;c__Acidimicrobiia;o__Microtrichales;f__Ilumatobacteraceae;g__BACL19;s__BACL19 sp1	Bacteria;Actinobacteria;Acidimicrobiia;Acidimicrobiales;(88.68),Bacteria;Actinobacteria;(89.64)	93.16	4.89	62.5	1946579	252	1002	2965	7724	87406	27	18519	131	2781
P1994_127_bin61	BACL6	d__Bacteria;p__Actinobacteria;c__Acidimicrobiia;o__Microtrichales;f__Ilumatobacteraceae;g__BACL19;s__BACL19 sp1	Bacteria;Actinobacteria;Acidimicrobiia;Acidimicrobiales;Acidimicrobiaceae;Acidimicrobium;Acidithiomicrobium sp. P1;(98.12),Bacteria;Actinobacteria;Acidimicrobiia;Acidimicrobiales;(91.90)	96.58	4.71	60.0	2791422	767	1001	1977	3639	49875	109	5363	530	1388
P4201_124_bin16	BACL6	d__Bacteria;p__Actinobacteria;c__Acidimicrobiia;o__Microtrichales;f__Ilumatobacteraceae;g__BACL19;s__BACL19 sp1	Bacteria;Actinobacteria;Acidimicrobiia;Acidimicrobiales;(91.59),Bacteria;(95.96)	91.45	3.51	66.67	2021088	346	1002	2503	5841	76976	43	11431	202	1998
P6071_532_bin243	BACL6	d__Bacteria;p__Actinobacteria;c__Acidimicrobiia;o__Microtrichales;f__Ilumatobacteraceae;g__BACL19;s__BACL19 sp1	Bacteria;Firmicutes;Clostridia;Clostridiales;Clostridiaceae;Clostridium;(94.69),Bacteria;Actinobacteria;Acidimicrobiia;Acidimicrobiales;(91.11)	87.08	4.15	71.43	1845960	400	1014	2965	4614	35361	78	6992	271	1917
P2236_114_bin96	BACL6	d__Bacteria;p__Actinobacteria;c__Acidimicrobiia;o__Microtrichales;f__Ilumatobacteraceae;g__BACL19;s__BACL19 sp1	Bacteria;Actinobacteria;Acidimicrobiia;Acidimicrobiales;(91.34)	92.31	2.99	50.0	2067245	353	1003	2297	5856	96273	39	13256	202	1932
P2236_108_bin137	BACL6	d__Bacteria;p__Actinobacteria;c__Acidimicrobiia;o__Microtrichales;f__Ilumatobacteraceae;g__BACL19;s__BACL19 sp1	Bacteria;Actinobacteria;Acidimicrobiia;Acidimicrobiales;(91.65)	92.21	3.85	60.0	2144780	409	1001	2059	5243	46524	48	12307	245	1732
P2236_103_bin44	BACL6	d__Bacteria;p__Actinobacteria;c__Acidimicrobiia;o__Microtrichales;f__Ilumatobacteraceae;g__BACL19;s__BACL19 sp1		82.38	2.69	16.67	1464763	611	1001	1823	2397	17509	167	2688	485	1297
P1994_127_bin176	BACL7	d__Bacteria;p__Bacteroidetes;c__Bacteroidia;o__Flavobacteriales;f__Cryomorphaceae;g__Coccinistipes;s__	Bacteria;Bacteroidetes;Flavobacteria;Flavobacteriales;(89.58)	98.39	0.38	50.0	1985481	111	1002	2620	17887	237177	7	96981	29	8309
P4201_104_bin37	BACL7	d__Bacteria;p__Bacteroidetes;c__Bacteroidia;o__Flavobacteriales;f__Cryomorphaceae;g__Coccinistipes;s__	Bacteria;Bacteroidetes;Flavobacteria;Flavobacteriales;(89.58)	98.39	0.11	0.0	1916649	68	1070	4773	28186	215157	7	93682	21	23245
P1994_124_bin68	BACL7	d__Bacteria;p__Bacteroidetes;c__Bacteroidia;o__Flavobacteriales;f__Cryomorphaceae;g__Coccinistipes;s__	Bacteria;Bacteroidetes;Flavobacteria;Flavobacteriales;Flavobacteriaceae;Flavobacterium;(93.54)	98.21	0.54	0.0	1813046	106	1009	7382	17104	91604	16	40377	49	10506
P4201_105_bin81	BACL7	d__Bacteria;p__Bacteroidetes;c__Bacteroidia;o__Flavobacteriales;f__Cryomorphaceae;g__Coccinistipes;s__	Bacteria;Bacteroidetes;Flavobacteria;Flavobacteriales;Cryomorphaceae;(89.39)	97.85	0.11	0.0	1908205	98	1006	1914	19471	251596	5	122036	19	11773
P4201_114_bin140	BACL7	d__Bacteria;p__Bacteroidetes;c__Bacteroidia;o__Flavobacteriales;f__Cryomorphaceae;g__Coccinistipes;s__	Bacteria;Bacteroidetes;Flavobacteria;Flavobacteriales;Flavobacteriaceae;(86.18)	91.93	2.77	22.22	1656144	501	1006	2546	3305	20636	124	4081	372	1629
P1994_130_bin60	BACL7	d__Bacteria;p__Bacteroidetes;c__Bacteroidia;o__Flavobacteriales;f__Cryomorphaceae;g__Coccinistipes;s__	Bacteria;Bacteroidetes;Flavobacteria;Flavobacteriales;Cryomorphaceae;(88.90)	98.39	0.38	0.0	1909978	85	1012	1901	22470	287952	5	170655	16	20948
P1994_105_bin61	BACL7	d__Bacteria;p__Bacteroidetes;c__Bacteroidia;o__Flavobacteriales;f__Cryomorphaceae;g__Coccinistipes;s__	Bacteria;Bacteroidetes;Flavobacteria;Flavobacteriales;Cryomorphaceae;Owenweeksia;(90.22)	96.51	0.11	0.0	1865648	94	1003	2329	19847	213088	8	75238	26	13748
P6071_506_bin45	BACL7	d__Bacteria;p__Bacteroidetes;c__Bacteroidia;o__Flavobacteriales;f__Cryomorphaceae;g__Coccinistipes;s__	Bacteria;Bacteroidetes;Flavobacteria;Flavobacteriales;Cryomorphaceae;(87.64)	97.04	0.11	0.0	1953095	135	1018	2996	14467	134999	14	55959	48	6381
P6071_508_bin96	BACL7	d__Bacteria;p__Bacteroidetes;c__Bacteroidia;o__Flavobacteriales;f__Cryomorphaceae;g__Coccinistipes;s__	Bacteria;Bacteroidetes;Flavobacteria;Flavobacteriales;Flavobacteriaceae;(85.42)	98.12	1.21	66.67	1945181	134	1004	2206	14516	235939	12	46385	41	6625
P4201_106_bin44	BACL7	d__Bacteria;p__Bacteroidetes;c__Bacteroidia;o__Flavobacteriales;f__Cryomorphaceae;g__Coccinistipes;s__	Bacteria;Bacteroidetes;Flavobacteria;Flavobacteriales;(89.58)	98.39	0.11	0.0	2240630	226	1002	2246	9914	196461	11	56367	91	2888
P1994_108_bin164	BACL7	d__Bacteria;p__Bacteroidetes;c__Bacteroidia;o__Flavobacteriales;f__Cryomorphaceae;g__Coccinistipes;s__	Bacteria;Bacteroidetes;Flavobacteria;Flavobacteriales;Cryomorphaceae;(89.95)	98.39	0.27	100.0	1922178	89	1019	1974	21597	234003	6	137900	17	17119
P6071_505_bin200	BACL7	d__Bacteria;p__Bacteroidetes;c__Bacteroidia;o__Flavobacteriales;f__Cryomorphaceae;g__Coccinistipes;s__		92.03	1.15	66.67	1738523	316	1007	3787	5501	41841	63	7752	215	2494
P4201_116_bin75	BACL7	d__Bacteria;p__Bacteroidetes;c__Bacteroidia;o__Flavobacteriales;f__Cryomorphaceae;g__Coccinistipes;s__	Bacteria;Bacteroidetes;Flavobacteria;Flavobacteriales;Cryomorphaceae;(89.59)	98.39	0.0	0.0	1839515	82	1015	2694	22433	208520	7	108512	25	14780
P1994_129_bin29	BACL7	d__Bacteria;p__Bacteroidetes;c__Bacteroidia;o__Flavobacteriales;f__Cryomorphaceae;g__Coccinistipes;s__	Bacteria;Bacteroidetes;Flavobacteria;Flavobacteriales;(89.50)	98.39	0.54	100.0	1866936	80	1006	1970	23336	219627	6	124192	18	27171
P4201_102_bin43	BACL7	d__Bacteria;p__Bacteroidetes;c__Bacteroidia;o__Flavobacteriales;f__Cryomorphaceae;g__Coccinistipes;s__	Bacteria;Bacteroidetes;Flavobacteria;Flavobacteriales;(89.58)	98.39	0.11	0.0	1948447	108	1012	1928	18041	274931	6	112851	20	17774
P1994_120_bin31	BACL7	d__Bacteria;p__Bacteroidetes;c__Bacteroidia;o__Flavobacteriales;f__Cryomorphaceae;g__Coccinistipes;s__	Bacteria;Bacteroidetes;Flavobacteria;Flavobacteriales;Flavobacteriaceae;(86.28)	97.31	0.0	0.0	1834388	101	1011	5821	18162	123065	12	55562	40	9737
P4201_101_bin113	BACL7	d__Bacteria;p__Bacteroidetes;c__Bacteroidia;o__Flavobacteriales;f__Cryomorphaceae;g__Coccinistipes;s__	Bacteria;Bacteroidetes;Flavobacteria;Flavobacteriales;(89.58)	98.39	0.11	0.0	1980717	123	1049	2287	16103	261814	8	66523	32	6402
P4201_124_bin134	BACL7	d__Bacteria;p__Bacteroidetes;c__Bacteroidia;o__Flavobacteriales;f__Cryomorphaceae;g__Coccinistipes;s__	Bacteria;Bacteroidetes;Flavobacteria;Flavobacteriales;Cryomorphaceae;(88.80)	97.31	1.18	0.0	1841388	127	1025	6428	14499	87512	18	27367	60	7699
P4201_103_bin110	BACL7	d__Bacteria;p__Bacteroidetes;c__Bacteroidia;o__Flavobacteriales;f__Cryomorphaceae;g__Coccinistipes;s__	Bacteria;Bacteroidetes;Flavobacteria;Flavobacteriales;(89.58)	98.39	0.11	0.0	2144876	187	1001	2178	11469	272346	8	74644	64	3030
P1994_126_bin185	BACL7	d__Bacteria;p__Bacteroidetes;c__Bacteroidia;o__Flavobacteriales;f__Cryomorphaceae;g__Coccinistipes;s__	Bacteria;Bacteroidetes;Flavobacteria;Flavobacteriales;Cryomorphaceae;(89.85)	98.66	0.27	100.0	1819066	105	1025	6620	17324	168903	11	45881	47	8210
P6071_530_bin236	BACL8	d__Bacteria;p__Bacteroidetes;c__Bacteroidia;o__Flavobacteriales;f__Flavobacteriaceae;g__MAG-120531;s__	Bacteria;Bacteroidetes;Flavobacteria;Flavobacteriales;Flavobacteriaceae;(95.97),Bacteria;Bacteroidetes;Flavobacteria;Flavobacteriales;Flavobacteriaceae;(91.61),Bacteria;Bacteroidetes;Flavobacteria;Flavobacteriales;Flavobacteriaceae;NS3a marine group;(94.17)	95.43	3.08	84.62	2240695	226	1006	2478	9914	137754	15	35062	95	3231
P1994_120_bin25	BACL8	d__Bacteria;p__Bacteroidetes;c__Bacteroidia;o__Flavobacteriales;f__Flavobacteriaceae;g__MAG-120531;s__	Bacteria;Bacteroidetes;Flavobacteria;Flavobacteriales;Flavobacteriaceae;(95.37)	95.54	2.76	58.33	2364101	248	1004	2383	9532	163879	16	43545	105	2896
P4201_120_bin46	BACL8	d__Bacteria;p__Bacteroidetes;c__Bacteroidia;o__Flavobacteriales;f__Flavobacteriaceae;g__MAG-120531;s__	Bacteria;Bacteroidetes;Flavobacteria;Flavobacteriales;Flavobacteriaceae;(95.77)	87.12	2.26	44.44	1666932	630	1004	2082	2645	14318	172	3082	490	1384
P1994_116_bin216	BACL8	d__Bacteria;p__Bacteroidetes;c__Bacteroidia;o__Flavobacteriales;f__Flavobacteriaceae;g__MAG-120531;s__	Bacteria;Bacteroidetes;Flavobacteria;Flavobacteriales;Flavobacteriaceae;(98.73)	95.87	4.02	82.35	2393691	326	1006	2276	7342	172969	23	22633	162	2308
P4201_110_bin53	BACL8	d__Bacteria;p__Bacteroidetes;c__Bacteroidia;o__Flavobacteriales;f__Flavobacteriaceae;g__MAG-120531;s__	Bacteria;Bacteroidetes;Flavobacteria;Flavobacteriales;Flavobacteriaceae;(98.72),Bacteria;Bacteroidetes;Flavobacteria;Flavobacteriales;Flavobacteriaceae;(98.00)	94.82	1.63	80.0	2140016	314	1006	2918	6815	107984	36	14970	176	2390
P1994_119_bin199	BACL8	d__Bacteria;p__Bacteroidetes;c__Bacteroidia;o__Flavobacteriales;f__Flavobacteriaceae;g__MAG-120531;s__	Bacteria;Bacteroidetes;Flavobacteria;Flavobacteriales;Flavobacteriaceae;(97.45),Bacteria;Bacteroidetes;Flavobacteria;Flavobacteriales;Flavobacteriaceae;Cellulophaga;(93.91)	95.43	4.43	78.95	2450736	279	1002	2706	8784	102701	25	25487	130	3339
P4201_122_bin129	BACL8	d__Bacteria;p__Bacteroidetes;c__Bacteroidia;o__Flavobacteriales;f__Flavobacteriaceae;g__MAG-120531;s__	Bacteria;Bacteroidetes;Flavobacteria;Flavobacteriales;Flavobacteriaceae;(91.71),Bacteria;Bacteroidetes;Flavobacteria;Flavobacteriales;Flavobacteriaceae;(97.06)	75.87	4.04	25.0	1554480	704	1001	1792	2208	11825	205	2486	564	1239
P6071_508_bin209	BACL8	d__Bacteria;p__Bacteroidetes;c__Bacteroidia;o__Flavobacteriales;f__Flavobacteriaceae;g__MAG-120531;s__	Bacteria;Bacteroidetes;Flavobacteria;Flavobacteriales;Flavobacteriaceae;NS3a marine group;(95.78),Bacteria;Bacteroidetes;Flavobacteria;Flavobacteriales;Flavobacteriaceae;(97.70)	93.73	1.27	100.0	2161029	201	1001	3061	10751	166031	15	40302	87	4012
P6071_531_bin7	BACL8	d__Bacteria;p__Bacteroidetes;c__Bacteroidia;o__Flavobacteriales;f__Flavobacteriaceae;g__MAG-120531;s__	Bacteria;Bacteroidetes;Flavobacteria;Flavobacteriales;Flavobacteriaceae;(92.10),Bacteria;Bacteroidetes;Flavobacteria;Flavobacteriales;Flavobacteriaceae;NS3a marine group;(94.84)	95.78	1.82	70.0	2394772	306	1001	2413	7826	135499	25	26371	150	2456
P4201_108_bin11	BACL8	d__Bacteria;p__Bacteroidetes;c__Bacteroidia;o__Flavobacteriales;f__Flavobacteriaceae;g__MAG-120531;s__	Bacteria;Bacteroidetes;Flavobacteria;Flavobacteriales;Flavobacteriaceae;(98.94)	96.26	0.83	100.0	2237736	163	1009	4920	13728	134922	14	50303	73	5751
P4201_121_bin36	BACL8	d__Bacteria;p__Bacteroidetes;c__Bacteroidia;o__Flavobacteriales;f__Flavobacteriaceae;g__MAG-120531;s__	Bacteria;Bacteroidetes;Flavobacteria;Flavobacteriales;Flavobacteriaceae;(97.88)	95.21	2.24	100.0	2156079	211	1007	2991	10218	107248	21	31939	93	3990
P4201_119_bin81	BACL8	d__Bacteria;p__Bacteroidetes;c__Bacteroidia;o__Flavobacteriales;f__Flavobacteriaceae;g__MAG-120531;s__		95.38	1.76	71.43	2346998	269	1001	2566	8724	187526	20	32316	124	2860
P1994_121_bin29	BACL8	d__Bacteria;p__Bacteroidetes;c__Bacteroidia;o__Flavobacteriales;f__Flavobacteriaceae;g__MAG-120531;s__	Bacteria;Bacteroidetes;Flavobacteria;Flavobacteriales;Flavobacteriaceae;Flavobacterium;Flavobacterium sp. HME7102;(97.46),Bacteria;Bacteroidetes;Flavobacteria;Flavobacteriales;Flavobacteriaceae;(98.73)	88.25	2.24	30.0	1790285	533	1002	2422	3358	19543	119	4244	391	1542
P6071_525_bin154	BACL8	d__Bacteria;p__Bacteroidetes;c__Bacteroidia;o__Flavobacteriales;f__Flavobacteriaceae;g__MAG-120531;s__	Bacteria;Bacteroidetes;Flavobacteria;Flavobacteriales;Flavobacteriaceae;(99.08)	96.04	4.15	81.82	2659383	378	1004	2391	7035	107779	32	19509	200	2239
P6071_524_bin75	BACL8	d__Bacteria;p__Bacteroidetes;c__Bacteroidia;o__Flavobacteriales;f__Flavobacteriaceae;g__MAG-120531;s__	Bacteria;Bacteroidetes;Flavobacteria;Flavobacteriales;Flavobacteriaceae;(98.94)	95.65	2.34	75.0	2270430	241	1003	2302	9420	122745	16	49756	107	2737
P1994_118_bin65	BACL8	d__Bacteria;p__Bacteroidetes;c__Bacteroidia;o__Flavobacteriales;f__Flavobacteriaceae;g__MAG-120531;s__	Bacteria;Bacteroidetes;Flavobacteria;Flavobacteriales;Flavobacteriaceae;(97.64),Bacteria;Bacteroidetes;Flavobacteria;Flavobacteriales;Flavobacteriaceae;(96.72)	95.32	2.14	54.55	2055362	304	1002	3192	6761	49947	43	15855	172	2455
P6071_514_bin176	BACL8	d__Bacteria;p__Bacteroidetes;c__Bacteroidia;o__Flavobacteriales;f__Flavobacteriaceae;g__MAG-120531;s__	Bacteria;Bacteroidetes;Flavobacteria;Flavobacteriales;Flavobacteriaceae;(94.96),Bacteria;Bacteroidetes;Flavobacteria;Flavobacteriales;Flavobacteriaceae;(95.80)	94.22	1.53	44.44	2156508	299	1002	3225	7212	81989	39	15117	165	2652
P1994_114_bin114	BACL8	d__Bacteria;p__Bacteroidetes;c__Bacteroidia;o__Flavobacteriales;f__Flavobacteriaceae;g__MAG-120531;s__	Bacteria;Bacteroidetes;Flavobacteria;Flavobacteriales;Flavobacteriaceae;(94.53),Bacteria;Bacteroidetes;Flavobacteria;Flavobacteriales;Flavobacteriaceae;(96.00)	95.68	1.9	66.67	2261987	306	1001	2136	7392	78111	26	23861	153	2158
P1994_110_bin188	BACL8	d__Bacteria;p__Bacteroidetes;c__Bacteroidia;o__Flavobacteriales;f__Flavobacteriaceae;g__MAG-120531;s__	Bacteria;Bacteroidetes;Flavobacteria;Flavobacteriales;Flavobacteriaceae;(98.71)	96.12	4.81	89.29	2408756	364	1005	2631	6617	80497	39	16282	204	2254
P6071_505_bin135	BACL8	d__Bacteria;p__Bacteroidetes;c__Bacteroidia;o__Flavobacteriales;f__Flavobacteriaceae;g__MAG-120531;s__		95.05	2.37	80.0	2328555	236	1008	2914	9866	133644	20	33461	109	3293
P4201_116_bin112	BACL8	d__Bacteria;p__Bacteroidetes;c__Bacteroidia;o__Flavobacteriales;f__Flavobacteriaceae;g__MAG-120531;s__	Bacteria;Bacteroidetes;Flavobacteria;Flavobacteriales;Flavobacteriaceae;(99.08)	87.23	2.88	23.53	1734522	593	1004	2197	2924	12461	147	3656	449	1422
P6071_509_bin36	BACL8	d__Bacteria;p__Bacteroidetes;c__Bacteroidia;o__Flavobacteriales;f__Flavobacteriaceae;g__MAG-120531;s__	Bacteria;Bacteroidetes;Flavobacteria;Flavobacteriales;Flavobacteriaceae;(98.63)	94.88	1.27	57.14	2075889	251	1001	3444	8270	66699	29	23375	131	3286
P4201_118_bin76	BACL8	d__Bacteria;p__Bacteroidetes;c__Bacteroidia;o__Flavobacteriales;f__Flavobacteriaceae;g__MAG-120531;s__	Bacteria;Bacteroidetes;Flavobacteria;Flavobacteriales;Flavobacteriaceae;(97.75)	95.9	1.63	87.5	2148017	217	1004	2811	9898	85926	20	28777	94	3726
P6071_506_bin182	BACL8	d__Bacteria;p__Bacteroidetes;c__Bacteroidia;o__Flavobacteriales;f__Flavobacteriaceae;g__MAG-120531;s__	Bacteria;Bacteroidetes;Flavobacteria;Flavobacteriales;Flavobacteriaceae;(96.59)	94.11	0.74	75.0	2123816	178	1007	2859	11931	116675	18	35935	73	5660
P6071_526_bin84	BACL8	d__Bacteria;p__Bacteroidetes;c__Bacteroidia;o__Flavobacteriales;f__Flavobacteriaceae;g__MAG-120531;s__	Bacteria;Bacteroidetes;Flavobacteria;Flavobacteriales;Flavobacteriaceae;(98.15)	96.04	4.24	74.07	2640615	344	1001	2443	7676	166599	21	29553	174	2418
P6071_523_bin229	BACL8	d__Bacteria;p__Bacteroidetes;c__Bacteroidia;o__Flavobacteriales;f__Flavobacteriaceae;g__MAG-120531;s__	Bacteria;Bacteroidetes;Flavobacteria;Flavobacteriales;Flavobacteriaceae;(98.94)	95.71	1.08	100.0	2409180	291	1006	2786	8278	135584	25	22786	145	2788
P6071_502_bin195	BACL8	d__Bacteria;p__Bacteroidetes;c__Bacteroidia;o__Flavobacteriales;f__Flavobacteriaceae;g__MAG-120531;s__	Bacteria;Bacteroidetes;Flavobacteria;Flavobacteriales;Flavobacteriaceae;NS3a marine group;(92.29),Bacteria;Bacteroidetes;Flavobacteria;Flavobacteriales;Flavobacteriaceae;Flavobacterium;(97.80)	95.87	1.77	72.73	2360759	282	1002	2269	8371	158855	19	33848	129	2564
P1994_117_bin65	BACL8	d__Bacteria;p__Bacteroidetes;c__Bacteroidia;o__Flavobacteriales;f__Flavobacteriaceae;g__MAG-120531;s__	Bacteria;Bacteroidetes;Flavobacteria;Flavobacteriales;Flavobacteriaceae;(99.14),Bacteria;Bacteroidetes;Flavobacteria;Flavobacteriales;Flavobacteriaceae;(95.28)	87.28	1.93	33.33	1655615	616	1003	1963	2687	16050	151	3268	474	1331
P6071_515_bin283	BACL8	d__Bacteria;p__Bacteroidetes;c__Bacteroidia;o__Flavobacteriales;f__Flavobacteriaceae;g__MAG-120531;s__	Bacteria;Bacteroidetes;Flavobacteria;Flavobacteriales;Flavobacteriaceae;(96.97),Bacteria;Bacteroidetes;Flavobacteria;Flavobacteriales;Flavobacteriaceae;(98.76)	90.02	2.81	35.71	1962761	506	1010	2750	3878	24215	105	5354	359	1752
P4201_112_bin54	BACL8	d__Bacteria;p__Bacteroidetes;c__Bacteroidia;o__Flavobacteriales;f__Flavobacteriaceae;g__MAG-120531;s__	Bacteria;Bacteroidetes;Flavobacteria;Flavobacteriales;Flavobacteriaceae;(98.85),Bacteria;Bacteroidetes;Flavobacteria;Flavobacteriales;Flavobacteriaceae;(98.65)	92.8	1.9	25.0	1850951	520	1001	2760	3559	28687	121	4526	378	1717
P1994_113_bin87	BACL8	d__Bacteria;p__Bacteroidetes;c__Bacteroidia;o__Flavobacteriales;f__Flavobacteriaceae;g__MAG-120531;s__	Bacteria;Bacteroidetes;Flavobacteria;Flavobacteriales;Flavobacteriaceae;(96.45),Bacteria;Actinobacteria;Actinobacteria;(100.00),Bacteria;Bacteroidetes;Flavobacteria;Flavobacteriales;Flavobacteriaceae;(98.82)	95.93	2.42	75.0	2284341	321	1002	2214	7116	96593	27	19484	163	2206
P6071_517_bin264	BACL8	d__Bacteria;p__Bacteroidetes;c__Bacteroidia;o__Flavobacteriales;f__Flavobacteriaceae;g__MAG-120531;s__	Bacteria;Bacteroidetes;Flavobacteria;Flavobacteriales;Flavobacteriaceae;(97.49),Bacteria;Bacteroidetes;Flavobacteria;Flavobacteriales;Flavobacteriaceae;(100.00)	80.02	2.66	21.43	1501720	657	1004	1864	2285	12206	190	2600	524	1252
P4201_106_bin116	BACL8	d__Bacteria;p__Bacteroidetes;c__Bacteroidia;o__Flavobacteriales;f__Flavobacteriaceae;g__MAG-120531;s__	Bacteria;Bacteroidetes;Flavobacteria;Flavobacteriales;Flavobacteriaceae;(99.08)	95.01	2.73	93.33	2702681	447	1003	1852	6046	113273	30	22259	242	1728
P4201_101_bin171	BACL8	d__Bacteria;p__Bacteroidetes;c__Bacteroidia;o__Flavobacteriales;f__Flavobacteriaceae;g__MAG-120531;s__	Bacteria;Bacteroidetes;Flavobacteria;Flavobacteriales;Flavobacteriaceae;(98.96),Bacteria;Bacteroidetes;Flavobacteria;Flavobacteriales;Flavobacteriaceae;(98.36)	86.79	3.18	50.0	1761005	437	1006	2495	4029	38405	82	5992	309	1774
P4201_103_bin52	BACL8	d__Bacteria;p__Bacteroidetes;c__Bacteroidia;o__Flavobacteriales;f__Flavobacteriaceae;g__MAG-120531;s__	Bacteria;Bacteroidetes;Flavobacteria;Flavobacteriales;Flavobacteriaceae;(99.63),Bacteria;Bacteroidetes;Flavobacteria;Flavobacteriales;Flavobacteriaceae;(97.74)	96.04	0.81	100.0	2096141	202	1003	3310	10376	94484	21	29715	90	4144
SRR3727511_bin233	BACL8	d__Bacteria;p__Bacteroidetes;c__Bacteroidia;o__Flavobacteriales;f__Flavobacteriaceae;g__MAG-120531;s__	Bacteria;Bacteroidetes;Flavobacteria;Flavobacteriales;Flavobacteriaceae;(98.72)	95.85	1.61	90.0	2479700	351	1002	2243	7064	142723	22	25279	183	2171
SRR3727526_bin235	BACL8	d__Bacteria;p__Bacteroidetes;c__Bacteroidia;o__Flavobacteriales;f__Flavobacteriaceae;g__MAG-120531;s__	Bacteria;Bacteroidetes;Flavobacteria;Flavobacteriales;Flavobacteriaceae;(95.64)	92.99	1.75	36.36	1957055	462	1005	2635	4236	35468	90	6237	314	1745
P2236_110_bin82	BACL8	d__Bacteria;p__Bacteroidetes;c__Bacteroidia;o__Flavobacteriales;f__Flavobacteriaceae;g__MAG-120531;s__	Bacteria;Bacteroidetes;Flavobacteria;Flavobacteriales;Flavobacteriaceae;(96.00),Bacteria;Bacteroidetes;Flavobacteria;Flavobacteriales;Flavobacteriaceae;(96.77)	92.72	1.16	40.0	1901592	323	1013	3889	5887	33126	63	8967	216	2629
P6071_534_bin176	BACL8	d__Bacteria;p__Bacteroidetes;c__Bacteroidia;o__Flavobacteriales;f__Flavobacteriaceae;g__MAG-120531;s__	Bacteria;Bacteroidetes;Flavobacteria;Flavobacteriales;Flavobacteriaceae;(98.94)	95.3	2.72	86.67	2363262	307	1002	2398	7697	90141	26	21142	154	2398
P6071_533_bin28	BACL8	d__Bacteria;p__Bacteroidetes;c__Bacteroidia;o__Flavobacteriales;f__Flavobacteriaceae;g__MAG-120531;s__	Bacteria;Bacteroidetes;Flavobacteria;Flavobacteriales;Flavobacteriaceae;(97.96),Bacteria;Bacteroidetes;Flavobacteria;Flavobacteriales;Flavobacteriaceae;(98.85)	95.23	1.92	81.82	2082409	296	1007	3148	7035	80760	39	13857	167	2688
SRR3727525_bin52	BACL8	d__Bacteria;p__Bacteroidetes;c__Bacteroidia;o__Flavobacteriales;f__Flavobacteriaceae;g__MAG-120531;s__	Bacteria;Bacteroidetes;Flavobacteria;Flavobacteriales;Flavobacteriaceae;(98.82),Bacteria;Bacteroidetes;Flavobacteria;Flavobacteriales;Flavobacteriaceae;(98.36)	95.96	1.85	76.92	2452549	332	1010	2214	7387	149467	22	25348	164	2226
SRR3727516_bin18	BACL8	d__Bacteria;p__Bacteroidetes;c__Bacteroidia;o__Flavobacteriales;f__Flavobacteriaceae;g__MAG-120531;s__	Bacteria;Bacteroidetes;Flavobacteria;Flavobacteriales;Flavobacteriaceae;(98.93)	95.97	2.7	86.67	2446908	326	1004	2194	7505	143447	20	30161	157	2242
P4201_105_bin56	BACL8	d__Bacteria;p__Bacteroidetes;c__Bacteroidia;o__Flavobacteriales;f__Flavobacteriaceae;g__MAG-120531;s__	Bacteria;Bacteroidetes;Flavobacteria;Flavobacteriales;Flavobacteriaceae;(98.96),Bacteria;Bacteroidetes;Flavobacteria;Flavobacteriales;Flavobacteriaceae;(95.96)	92.41	1.3	50.0	1902314	412	1010	3164	4617	34535	89	6540	283	2064
SRR3727503_bin32	BACL8	d__Bacteria;p__Bacteroidetes;c__Bacteroidia;o__Flavobacteriales;f__Flavobacteriaceae;g__MAG-120531;s__		95.67	0.89	100.0	2121351	240	1004	2861	8838	120174	26	22633	112	3120
P2236_112_bin147	BACL8	d__Bacteria;p__Bacteroidetes;c__Bacteroidia;o__Flavobacteriales;f__Flavobacteriaceae;g__MAG-120531;s__	Bacteria;Bacteroidetes;Flavobacteria;Flavobacteriales;Flavobacteriaceae;(98.96),Bacteria;Bacteroidetes;Flavobacteria;Flavobacteriales;Flavobacteriaceae;(99.65)	95.87	3.85	100.0	2173624	208	1003	3922	10450	137044	23	28568	102	4017
SRR3727521_bin34	BACL8	d__Bacteria;p__Bacteroidetes;c__Bacteroidia;o__Flavobacteriales;f__Flavobacteriaceae;g__MAG-120531;s__	Bacteria;Bacteroidetes;Flavobacteria;Flavobacteriales;Flavobacteriaceae;(98.41)	89.53	3.45	35.29	1809673	543	1004	2357	3332	25846	122	4636	397	1488
P6071_532_bin74	BACL8	d__Bacteria;p__Bacteroidetes;c__Bacteroidia;o__Flavobacteriales;f__Flavobacteriaceae;g__MAG-120531;s__	Bacteria;Bacteroidetes;Flavobacteria;Flavobacteriales;Flavobacteriaceae;(98.10),Bacteria;Bacteroidetes;Flavobacteria;Flavobacteriales;Flavobacteriaceae;(98.59)	95.09	0.72	75.0	2252409	286	1001	2222	7875	133711	26	22413	136	2434
P1994_104_bin13	BACL8	d__Bacteria;p__Bacteroidetes;c__Bacteroidia;o__Flavobacteriales;f__Flavobacteriaceae;g__MAG-120531;s__	Bacteria;Bacteroidetes;Flavobacteria;Flavobacteriales;Flavobacteriaceae;(99.64),Bacteria;Bacteroidetes;Flavobacteria;Flavobacteriales;Flavobacteriaceae;(98.75)	95.87	1.93	85.71	2281887	200	1001	2242	11409	178649	14	40567	77	4407
SRR3727508_bin38	BACL8	d__Bacteria;p__Bacteroidetes;c__Bacteroidia;o__Flavobacteriales;f__Flavobacteriaceae;g__MAG-120531;s__	Bacteria;Bacteroidetes;Flavobacteria;Flavobacteriales;Flavobacteriaceae;(98.75)	96.24	0.73	75.0	2159345	179	1016	2905	12063	155610	14	44080	71	4833
P4201_104_bin16	BACL8	d__Bacteria;p__Bacteroidetes;c__Bacteroidia;o__Flavobacteriales;f__Flavobacteriaceae;g__MAG-120531;s__	Bacteria;Bacteroidetes;Flavobacteria;Flavobacteriales;Flavobacteriaceae;(98.55),Bacteria;Bacteroidetes;Flavobacteria;Flavobacteriales;Flavobacteriaceae;(100.00)	96.01	1.79	100.0	2215456	234	1008	2471	9467	110349	18	32505	100	3236
SRR3727517_bin141	BACL8	d__Bacteria;p__Bacteroidetes;c__Bacteroidia;o__Flavobacteriales;f__Flavobacteriaceae;g__MAG-120531;s__	Bacteria;Bacteroidetes;Flavobacteria;Flavobacteriales;Flavobacteriaceae;(98.68),Bacteria;Bacteroidetes;Flavobacteria;Flavobacteriales;Cryomorphaceae;Crocinitomix;(90.57),Bacteria;Bacteroidetes;Flavobacteria;Flavobacteriales;Flavobacteriaceae;(99.04)	96.24	1.22	83.33	2374611	275	1003	2302	8634	147891	16	35817	123	2674
P4201_122_bin167	BACL9	d__Bacteria;p__Verrucomicrobia;c__Verrucomicrobiae;o__Methylacidiphilales;f__UBA3015;g__UBA3015;s__UBA3015 sp1	Bacteria;Verrucomicrobia;(83.46)	86.98	3.31	71.43	1813504	518	1003	2112	3500	24533	99	5129	369	1472
SRR3727517_bin183	BACL9	d__Bacteria;p__Verrucomicrobia;c__Verrucomicrobiae;o__Methylacidiphilales;f__UBA3015;g__UBA3015;s__UBA3015 sp1	Bacteria;Verrucomicrobia;(83.38)	82.67	2.44	50.0	1550587	535	1003	2030	2898	22024	126	3661	405	1390
P4201_105_bin221	BACL9	d__Bacteria;p__Verrucomicrobia;c__Verrucomicrobiae;o__Methylacidiphilales;f__UBA3015;g__UBA3015;s__UBA3015 sp1	Bacteria;Verrucomicrobia;(84.04)	87.06	2.95	66.67	1768966	476	1004	2469	3716	21527	92	5432	333	1540
P4201_116_bin57	BACL9	d__Bacteria;p__Verrucomicrobia;c__Verrucomicrobiae;o__Methylacidiphilales;f__UBA3015;g__UBA3015;s__UBA3015 sp1	Bacteria;Verrucomicrobia;(83.52)	86.82	4.73	77.78	1654152	525	1001	2308	3150	24774	118	3960	389	1469
P4201_123_bin26	BACL9	d__Bacteria;p__Verrucomicrobia;c__Verrucomicrobiae;o__Methylacidiphilales;f__UBA3015;g__UBA3015;s__UBA3015 sp1	Bacteria;Verrucomicrobia;(83.95)	90.65	2.64	66.67	1774586	489	1005	2378	3629	26604	99	5260	344	1536
P4201_124_bin41	BACL10	d__Bacteria;p__Proteobacteria;c__Alphaproteobacteria;o__Rhodobacterales;f__Rhodobacteraceae;g__Pseudorhodobacter;s__Pseudorhodobacter sp1	Bacteria;Proteobacteria;Alphaproteobacteria;Rhodobacterales;Rhodobacteraceae;(98.02),Bacteria;Proteobacteria;Alphaproteobacteria;Rhizobiales;Brucellaceae;Ochrobactrum;(90.18)	93.54	3.37	84.21	2985080	776	1009	2246	3846	34315	137	5899	536	1554
P4201_118_bin56	BACL10	d__Bacteria;p__Proteobacteria;c__Alphaproteobacteria;o__Rhodobacterales;f__Rhodobacteraceae;g__Pseudorhodobacter;s__Pseudorhodobacter sp1		94.72	4.38	75.0	3305454	816	1002	2290	4050	70185	136	6059	558	1613
P4201_119_bin20	BACL10	d__Bacteria;p__Proteobacteria;c__Alphaproteobacteria;o__Rhodobacterales;f__Rhodobacteraceae;g__Pseudorhodobacter;s__Pseudorhodobacter sp1	Bacteria;Proteobacteria;Alphaproteobacteria;Rhodobacterales;Rhodobacteraceae;(98.71)	93.21	2.74	77.78	2985406	749	1006	2320	3985	43301	132	6368	516	1630
P1994_113_bin76	BACL10	d__Bacteria;p__Proteobacteria;c__Alphaproteobacteria;o__Rhodobacterales;f__Rhodobacteraceae;g__Pseudorhodobacter;s__Pseudorhodobacter sp1	Bacteria;Proteobacteria;Alphaproteobacteria;Rhodobacterales;Rhodobacteraceae;(90.98),Bacteria;Proteobacteria;Alphaproteobacteria;Rhodobacterales;Rhodobacteraceae;(100.00)	93.36	4.82	83.87	2867083	820	1003	2021	3496	32028	146	5325	583	1453
P1994_104_bin30	BACL10	d__Bacteria;p__Proteobacteria;c__Alphaproteobacteria;o__Rhodobacterales;f__Rhodobacteraceae;g__Pseudorhodobacter;s__Pseudorhodobacter sp1		91.38	4.41	59.26	2495681	876	1001	2038	2848	18532	199	3507	657	1345
P4201_123_bin144	BACL10	d__Bacteria;p__Proteobacteria;c__Alphaproteobacteria;o__Rhodobacterales;f__Rhodobacteraceae;g__Pseudorhodobacter;s__Pseudorhodobacter sp1	Bacteria;Proteobacteria;Alphaproteobacteria;(94.17),Bacteria;Proteobacteria;Alphaproteobacteria;Rhodobacterales;Rhodobacteraceae;(97.99)	86.06	2.97	71.43	2408558	961	1001	1897	2506	14197	249	2951	749	1280
P4201_117_bin36	BACL10	d__Bacteria;p__Proteobacteria;c__Alphaproteobacteria;o__Rhodobacterales;f__Rhodobacteraceae;g__Pseudorhodobacter;s__Pseudorhodobacter sp1		80.66	2.17	41.67	2274592	955	1001	1823	2381	19014	257	2715	755	1260
P4201_121_bin129	BACL10	d__Bacteria;p__Proteobacteria;c__Alphaproteobacteria;o__Rhodobacterales;f__Rhodobacteraceae;g__Pseudorhodobacter;s__Pseudorhodobacter sp1		77.75	2.17	30.77	2191449	953	1002	1817	2299	13204	263	2503	759	1251
P1994_126_bin167	BACL10	d__Bacteria;p__Proteobacteria;c__Alphaproteobacteria;o__Rhodobacterales;f__Rhodobacteraceae;g__Pseudorhodobacter;s__Pseudorhodobacter sp1	Bacteria;Proteobacteria;Alphaproteobacteria;Rhodobacterales;Rhodobacteraceae;Rhodobacter;Catellibacterium sp. Ruye-53;(97.47)	95.96	2.91	50.0	3592550	808	1002	2335	4446	48317	122	8011	532	1736
P6071_508_bin151	BACL10	d__Bacteria;p__Proteobacteria;c__Alphaproteobacteria;o__Rhodobacterales;f__Rhodobacteraceae;g__Pseudorhodobacter;s__Pseudorhodobacter sp1	Bacteria;Proteobacteria;Alphaproteobacteria;Rhodobacterales;Rhodobacteraceae;(98.13),Bacteria;Proteobacteria;Alphaproteobacteria;Rhodobacterales;Rhodobacteraceae;Rhodobacter;(97.73)	93.18	4.99	75.0	3387426	1026	1005	2145	3301	26876	208	4637	746	1446
P4201_116_bin47	BACL10	d__Bacteria;p__Proteobacteria;c__Alphaproteobacteria;o__Rhodobacterales;f__Rhodobacteraceae;g__Pseudorhodobacter;s__Pseudorhodobacter sp1	Bacteria;Proteobacteria;Alphaproteobacteria;Rhodobacterales;Rhodobacteraceae;Rhodobacter;(98.45),Bacteria;Proteobacteria;Alphaproteobacteria;Rhodobacterales;Rhodobacteraceae;(97.68)	96.67	4.22	62.96	3478225	703	1003	2501	4947	78900	95	8439	444	1840
P1994_130_bin165	BACL10	d__Bacteria;p__Proteobacteria;c__Alphaproteobacteria;o__Rhodobacterales;f__Rhodobacteraceae;g__Pseudorhodobacter;s__Pseudorhodobacter sp1	Bacteria;Proteobacteria;Alphaproteobacteria;Rhodobacterales;Rhodobacteraceae;Pseudorhodobacter;Rhodobacter sp. ZS5-10;(97.11)	96.67	4.51	43.75	4332616	851	1001	2070	5091	72866	82	11991	511	1665
P1994_123_bin66	BACL10	d__Bacteria;p__Proteobacteria;c__Alphaproteobacteria;o__Rhodobacterales;f__Rhodobacteraceae;g__Pseudorhodobacter;s__Pseudorhodobacter sp1	Bacteria;Proteobacteria;Alphaproteobacteria;Rhodobacterales;Rhodobacteraceae;Rhodobacter;(98.07)	96.7	1.84	66.67	2878169	601	1003	2297	4788	74346	80	9387	379	1705
P1994_108_bin208	BACL10	d__Bacteria;p__Proteobacteria;c__Alphaproteobacteria;o__Rhodobacterales;f__Rhodobacteraceae;g__Pseudorhodobacter;s__Pseudorhodobacter sp1	Bacteria;Proteobacteria;Alphaproteobacteria;Rhodobacterales;Rhodobacteraceae;(93.25),Bacteria;Proteobacteria;Alphaproteobacteria;(84.91)	95.43	3.42	52.17	3811217	673	1001	2281	5663	92022	73	13195	394	1891
P6071_531_bin164	BACL10	d__Bacteria;p__Proteobacteria;c__Alphaproteobacteria;o__Rhodobacterales;f__Rhodobacteraceae;g__Pseudorhodobacter;s__Pseudorhodobacter sp1	Bacteria;Proteobacteria;Alphaproteobacteria;Rhodobacterales;Rhodobacteraceae;Rhodobacter;(98.10),Bacteria;Proteobacteria;Alphaproteobacteria;Rhodobacterales;Rhodobacteraceae;(98.11)	88.18	4.67	66.67	2882079	953	1005	2056	3024	21634	212	3926	713	1417
P6071_506_bin63	BACL10	d__Bacteria;p__Proteobacteria;c__Alphaproteobacteria;o__Rhodobacterales;f__Rhodobacteraceae;g__Pseudorhodobacter;s__Pseudorhodobacter sp1	Bacteria;Proteobacteria;Alphaproteobacteria;Rhodobacterales;Rhodobacteraceae;(97.91),Bacteria;Proteobacteria;Alphaproteobacteria;Rhodobacterales;Rhodobacteraceae;Rhodobacter;(99.17)	90.68	4.46	82.76	3260339	1021	1002	2042	3193	31082	198	4201	747	1428
P1994_107_bin6	BACL10	d__Bacteria;p__Proteobacteria;c__Alphaproteobacteria;o__Rhodobacterales;f__Rhodobacteraceae;g__Pseudorhodobacter;s__Pseudorhodobacter sp1	Bacteria;Proteobacteria;Alphaproteobacteria;Rhodobacterales;Rhodobacteraceae;Rhodobacter;(97.57),Bacteria;Proteobacteria;Alphaproteobacteria;Rhodobacterales;Rhodobacteraceae;(98.28)	96.31	0.64	66.67	2949938	489	1005	2684	6032	72866	61	13482	284	2185
P1994_129_bin32	BACL10	d__Bacteria;p__Proteobacteria;c__Alphaproteobacteria;o__Rhodobacterales;f__Rhodobacteraceae;g__Pseudorhodobacter;s__Pseudorhodobacter sp1	Bacteria;Proteobacteria;Alphaproteobacteria;Rhodobacterales;Rhodobacteraceae;Rhodobacter;Catellibacterium sp. Ruye-53;(97.54)	96.21	1.92	71.43	3661096	608	1001	2412	6021	85719	58	15198	346	2078
P2236_102_bin112	BACL10	d__Bacteria;p__Proteobacteria;c__Alphaproteobacteria;o__Rhodobacterales;f__Rhodobacteraceae;g__Pseudorhodobacter;s__Pseudorhodobacter sp1	Bacteria;Proteobacteria;Alphaproteobacteria;Rhodobacterales;Rhodobacteraceae;(97.80)	83.4	2.52	25.0	2315818	912	1001	1983	2539	20172	244	2959	710	1297
P6071_505_bin64	BACL10	d__Bacteria;p__Proteobacteria;c__Alphaproteobacteria;o__Rhodobacterales;f__Rhodobacteraceae;g__Pseudorhodobacter;s__Pseudorhodobacter sp1	Bacteria;Proteobacteria;Alphaproteobacteria;Rhodobacterales;Rhodobacteraceae;Rhodobacter;(93.80)	91.64	4.39	77.78	3083462	937	1002	2167	3290	28712	194	4341	683	1455
P6071_534_bin185	BACL10	d__Bacteria;p__Proteobacteria;c__Alphaproteobacteria;o__Rhodobacterales;f__Rhodobacteraceae;g__Pseudorhodobacter;s__Pseudorhodobacter sp1	Bacteria;Proteobacteria;Alphaproteobacteria;Rhodobacterales;Rhodobacteraceae;(95.50),Bacteria;Proteobacteria;Alphaproteobacteria;Rhodobacterales;Rhodobacteraceae;(98.80)	83.58	3.43	85.71	2662403	984	1001	1935	2705	14244	234	3230	752	1331
P6071_502_bin53	BACL10	d__Bacteria;p__Proteobacteria;c__Alphaproteobacteria;o__Rhodobacterales;f__Rhodobacteraceae;g__Pseudorhodobacter;s__Pseudorhodobacter sp1	Bacteria;Proteobacteria;Alphaproteobacteria;Rhodobacterales;Rhodobacteraceae;Pseudorhodobacter;Rhodobacter sp. ZS5-10;(97.37)	85.59	2.49	69.23	2474526	971	1002	1864	2548	18931	241	2961	756	1302
P1994_118_bin192	BACL10	d__Bacteria;p__Proteobacteria;c__Alphaproteobacteria;o__Rhodobacterales;f__Rhodobacteraceae;g__Pseudorhodobacter;s__Pseudorhodobacter sp1	Bacteria;Proteobacteria;Alphaproteobacteria;Rhodobacterales;Rhodobacteraceae;(97.85)	87.4	2.84	63.16	2363095	879	1001	1973	2688	21393	214	3216	672	1318
P1994_124_bin41	BACL10	d__Bacteria;p__Proteobacteria;c__Alphaproteobacteria;o__Rhodobacterales;f__Rhodobacteraceae;g__Pseudorhodobacter;s__Pseudorhodobacter sp1	Bacteria;Proteobacteria;Alphaproteobacteria;Rhodobacterales;Rhodobacteraceae;(98.64),Bacteria;Proteobacteria;Alphaproteobacteria;Rhodobacterales;Rhodobacteraceae;(98.62)	96.97	0.57	50.0	3264194	425	1005	2250	7680	142031	26	31972	205	2332
P1994_106_bin49	BACL10	d__Bacteria;p__Proteobacteria;c__Alphaproteobacteria;o__Rhodobacterales;f__Rhodobacteraceae;g__Pseudorhodobacter;s__Pseudorhodobacter sp1	Bacteria;Proteobacteria;Alphaproteobacteria;Rhodobacterales;Rhodobacteraceae;(97.18)	88.98	1.75	44.44	2261774	768	1003	2123	2945	21029	178	3635	577	1398
SRR3727503_bin82	BACL10	d__Bacteria;p__Proteobacteria;c__Alphaproteobacteria;o__Rhodobacterales;f__Rhodobacteraceae;g__Pseudorhodobacter;s__Pseudorhodobacter sp1	Bacteria;Proteobacteria;Alphaproteobacteria;Rhodobacterales;Rhodobacteraceae;Rhodobacter;Catellibacterium sp. Ruye-53;(97.47)	96.09	3.93	76.0	3223876	677	1001	2499	4762	63457	103	7967	436	1793
SRR3727504_bin51	BACL10	d__Bacteria;p__Proteobacteria;c__Alphaproteobacteria;o__Rhodobacterales;f__Rhodobacteraceae;g__Pseudorhodobacter;s__Pseudorhodobacter sp1		76.49	1.54	66.67	2214835	918	1001	1843	2412	16872	240	2755	722	1257
P4201_114_bin43	BACL10	d__Bacteria;p__Proteobacteria;c__Alphaproteobacteria;o__Rhodobacterales;f__Rhodobacteraceae;g__Pseudorhodobacter;s__Pseudorhodobacter sp1	Bacteria;Proteobacteria;Alphaproteobacteria;Rhodobacterales;Rhodobacteraceae;Rhodobacter;(96.04)	94.68	1.6	46.15	3000253	706	1006	2392	4249	48131	117	7135	474	1642
P1994_105_bin93	BACL10	d__Bacteria;p__Proteobacteria;c__Alphaproteobacteria;o__Rhodobacterales;f__Rhodobacteraceae;g__Pseudorhodobacter;s__Pseudorhodobacter sp1	Bacteria;Proteobacteria;Alphaproteobacteria;Rhodobacterales;Rhodobacteraceae;(98.42),Bacteria;Proteobacteria;Alphaproteobacteria;Rhodobacterales;Rhodobacteraceae;(98.77)	95.61	1.1	22.22	3429938	451	1003	2219	7605	137661	27	28106	219	2258
P4201_112_bin32	BACL10	d__Bacteria;p__Proteobacteria;c__Alphaproteobacteria;o__Rhodobacterales;f__Rhodobacteraceae;g__Pseudorhodobacter;s__Pseudorhodobacter sp1	Bacteria;Proteobacteria;Alphaproteobacteria;Rhodobacterales;Rhodobacteraceae;(97.79),Bacteria;Proteobacteria;Alphaproteobacteria;Rhodobacterales;Rhodobacteraceae;(98.05)	91.14	2.45	60.0	2712466	866	1002	2119	3132	26417	191	4142	642	1442
P1994_125_bin139	BACL10	d__Bacteria;p__Proteobacteria;c__Alphaproteobacteria;o__Rhodobacterales;f__Rhodobacteraceae;g__Pseudorhodobacter;s__Pseudorhodobacter sp1	Bacteria;Proteobacteria;Alphaproteobacteria;Rhodobacterales;Rhodobacteraceae;(98.07)	93.54	4.71	86.96	2986922	739	1005	2438	4041	61360	131	5946	506	1673
P2236_114_bin14	BACL11	d__Bacteria;p__Bacteroidetes;c__Bacteroidia;o__Flavobacteriales;f__BACL11;g__BACL11;s__BACL11 sp1		87.39	3.86	53.33	1363418	624	1002	1786	2184	10800	184	2451	500	1213
P1994_126_bin86	BACL11	d__Bacteria;p__Bacteroidetes;c__Bacteroidia;o__Flavobacteriales;f__BACL11;g__BACL11;s__BACL11 sp1		92.06	4.98	50.0	1349616	577	1001	1874	2339	11135	165	2626	460	1310
SRR3727512_bin105	BACL11	d__Bacteria;p__Bacteroidetes;c__Bacteroidia;o__Flavobacteriales;f__BACL11;g__BACL11;s__BACL11 sp1	Bacteria;Bacteroidetes;Flavobacteria;Flavobacteriales;Flavobacteriaceae;(87.20)	97.31	3.2	55.56	1729737	474	1002	2535	3649	26250	98	5011	339	1588
P4201_103_bin102	BACL11	d__Bacteria;p__Bacteroidetes;c__Bacteroidia;o__Flavobacteriales;f__BACL11;g__BACL11;s__BACL11 sp1		84.14	4.78	66.67	1378320	564	1002	1906	2443	15116	154	2845	443	1302
P6071_519_bin261	BACL12	d__Bacteria;p__Bacteroidetes;c__Bacteroidia;o__Chitinophagales	Bacteria;Bacteroidetes;(84.93)	98.52	2.32	83.33	2981051	121	1020	4052	24636	383740	12	82654	38	14172
P6071_502_bin244	BACL12	d__Bacteria;p__Bacteroidetes;c__Bacteroidia;o__Chitinophagales	Bacteria;Bacteroidetes;Sphingobacteriia;Sphingobacteriales;Chitinophagaceae;(86.36)	98.52	4.75	88.24	3035760	185	1002	4101	16409	209962	16	58765	70	6872
P6071_504_bin233	BACL12	d__Bacteria;p__Bacteroidetes;c__Bacteroidia;o__Chitinophagales	Bacteria;Bacteroidetes;Sphingobacteriia;Sphingobacteriales;Chitinophagaceae;(85.47)	96.39	1.67	100.0	3020645	189	1044	4757	15982	153464	18	53775	79	7697
P6071_513_bin203	BACL12	d__Bacteria;p__Bacteroidetes;c__Bacteroidia;o__Chitinophagales	Bacteria;Bacteroidetes;(80.83)	88.39	2.87	37.5	2671459	800	1003	2530	3339	28438	193	4258	595	1633
P6071_527_bin210	BACL12	d__Bacteria;p__Bacteroidetes;c__Bacteroidia;o__Chitinophagales	Bacteria;Bacteroidetes;Sphingobacteriia;Sphingobacteriales;Chitinophagaceae;(85.93)	98.77	3.88	80.0	3063630	129	1010	6139	23749	324998	13	69306	49	13235
P6071_512_bin65	BACL12	d__Bacteria;p__Bacteroidetes;c__Bacteroidia;o__Chitinophagales	Bacteria;Bacteroidetes;Sphingobacteriia;Sphingobacteriales;Chitinophagaceae;(85.91)	98.77	3.94	100.0	3132725	186	1007	3464	16842	201587	12	87860	64	6209
P6071_528_bin86	BACL12	d__Bacteria;p__Bacteroidetes;c__Bacteroidia;o__Chitinophagales	Bacteria;Bacteroidetes;(84.45)	98.99	2.68	88.89	3088408	123	1050	7216	25109	202811	12	90891	47	13218
P6071_511_bin139	BACL12	d__Bacteria;p__Bacteroidetes;c__Bacteroidia;o__Chitinophagales	Bacteria;Bacteroidetes;Flavobacteria;Flavobacteriales;Cryomorphaceae;(86.17)	98.77	4.63	100.0	3129413	162	1014	4603	19317	167451	14	77260	59	9732
P6071_510_bin95	BACL12	d__Bacteria;p__Bacteroidetes;c__Bacteroidia;o__Chitinophagales	Bacteria;Bacteroidetes;Sphingobacteriia;Sphingobacteriales;Chitinophagaceae;(85.56)	98.99	3.45	91.67	3282606	250	1003	2182	13130	166315	16	66717	78	5033
P6071_529_bin86	BACL12	d__Bacteria;p__Bacteroidetes;c__Bacteroidia;o__Chitinophagales	Bacteria;Bacteroidetes;Sphingobacteriia;Sphingobacteriales;Chitinophagaceae;(86.35),Bacteria;Bacteroidetes;(93.59)	95.32	1.95	50.0	2986245	329	1012	5913	9076	73669	59	14100	204	4084
P4201_109_bin83	BACL12	d__Bacteria;p__Bacteroidetes;c__Bacteroidia;o__Chitinophagales		86.83	2.89	66.67	2516986	872	1001	2225	2886	23386	228	3503	668	1497
P1994_122_bin232	BACL12	d__Bacteria;p__Bacteroidetes;c__Bacteroidia;o__Chitinophagales	Bacteria;Bacteroidetes;(93.02)	93.97	2.22	20.0	2798679	675	1003	3047	4146	28295	148	5442	480	1938
P6071_532_bin54	BACL12	d__Bacteria;p__Bacteroidetes;c__Bacteroidia;o__Chitinophagales	Bacteria;Bacteroidetes;Flavobacteria;Flavobacteriales;(83.46)	90.43	3.28	54.55	2751913	728	1002	2719	3780	34796	162	5034	523	1765
P6071_516_bin296	BACL12	d__Bacteria;p__Bacteroidetes;c__Bacteroidia;o__Chitinophagales	Bacteria;Bacteroidetes;Sphingobacteriia;Sphingobacteriales;Chitinophagaceae;(86.76)	99.01	1.82	100.0	2967244	139	1078	4395	21347	220155	12	88423	49	11290
P6071_503_bin44	BACL12	d__Bacteria;p__Bacteroidetes;c__Bacteroidia;o__Chitinophagales	Bacteria;Bacteroidetes;(84.79)	98.52	2.04	100.0	3011494	192	1001	4117	15684	168694	16	57496	74	7088
P6071_521_bin168	BACL12	d__Bacteria;p__Bacteroidetes;c__Bacteroidia;o__Chitinophagales	Bacteria;Bacteroidetes;(85.14)	98.03	0.97	16.67	2922708	112	1013	5424	26095	185576	13	62239	41	18313
P1994_120_bin226	BACL12	d__Bacteria;p__Bacteroidetes;c__Bacteroidia;o__Chitinophagales	Bacteria;Bacteroidetes;(84.79)	99.01	1.4	85.71	3070218	176	1002	5355	17444	156710	17	47276	75	8260
P6071_520_bin144	BACL12	d__Bacteria;p__Bacteroidetes;c__Bacteroidia;o__Chitinophagales	Bacteria;Bacteroidetes;Flavobacteria;Flavobacteriales;Cryomorphaceae;Brumimicrobium;(90.16),Bacteria;Bacteroidetes;(84.66)	98.52	1.51	75.0	2978731	133	1008	3607	22396	171736	13	85097	45	14144
P6071_517_bin43	BACL12	d__Bacteria;p__Bacteroidetes;c__Bacteroidia;o__Chitinophagales	Bacteria;Bacteroidetes;Sphingobacteriia;Sphingobacteriales;Chitinophagaceae;(83.75)	98.03	1.31	20.0	2873155	287	1059	5357	10010	86759	44	19233	165	4240
P1994_119_bin90	BACL12	d__Bacteria;p__Bacteroidetes;c__Bacteroidia;o__Chitinophagales	Bacteria;Bacteroidetes;Sphingobacteriia;Sphingobacteriales;Chitinophagaceae;(86.19)	99.01	4.24	92.31	3161420	180	1001	3548	17563	168498	15	73669	63	8337
P2236_104_bin15	BACL13	d__Archaea;p__Crenarchaeota;c__Nitrososphaeria;o__Nitrososphaerales;f__Nitrosopumilaceae;g__Nitrosopumilus;s__Nitrosopumilus sp1	Archaea;Thaumarchaeota;(97.37)	100.0	1.94	100.0	1486604	203	1005	3197	7323	60858	25	16368	112	2695
P1994_126_bin46	BACL13	d__Archaea;p__Crenarchaeota;c__Nitrososphaeria;o__Nitrososphaerales;f__Nitrosopumilaceae;g__Nitrosopumilus;s__Nitrosopumilus sp1	Archaea;Thaumarchaeota;Marine Group I;(98.95),Archaea;(96.70)	76.95	0.32	0.0	865574	439	1002	1600	1971	7193	134	2101	360	1178
P4201_124_bin163	BACL13	d__Archaea;p__Crenarchaeota;c__Nitrososphaeria;o__Nitrososphaerales;f__Nitrosopumilaceae;g__Nitrosopumilus;s__Nitrosopumilus sp1	Archaea;Thaumarchaeota;Marine Group I;(98.53)	99.51	3.88	50.0	1731443	388	1001	1778	4462	58570	41	10253	242	1429
P2236_106_bin116	BACL13	d__Archaea;p__Crenarchaeota;c__Nitrososphaeria;o__Nitrososphaerales;f__Nitrosopumilaceae;g__Nitrosopumilus;s__Nitrosopumilus sp1	Archaea;(97.35)	100.0	3.24	75.0	1452108	234	1012	2845	6205	36511	33	13811	134	2143
P1994_124_bin111	BACL13	d__Archaea;p__Crenarchaeota;c__Nitrososphaeria;o__Nitrososphaerales;f__Nitrosopumilaceae;g__Nitrosopumilus;s__Nitrosopumilus sp1	Archaea;Thaumarchaeota;(97.77),Archaea;Thaumarchaeota;Marine Group I;(98.85)	100.0	1.94	100.0	1411894	210	1005	3510	6723	53166	30	15030	122	2617
P4201_123_bin96	BACL13	d__Archaea;p__Crenarchaeota;c__Nitrososphaeria;o__Nitrososphaerales;f__Nitrosopumilaceae;g__Nitrosopumilus;s__Nitrosopumilus sp1	Archaea;Thaumarchaeota;Marine Group I;(98.67)	99.51	1.94	100.0	1473986	239	1005	2303	6167	55725	29	13607	129	1987
P6071_509_bin51	BACL13	d__Archaea;p__Crenarchaeota;c__Nitrososphaeria;o__Nitrososphaerales;f__Nitrosopumilaceae;g__Nitrosopumilus;s__Nitrosopumilus sp1	Archaea;Thaumarchaeota;Marine Group I;(98.67)	99.51	1.94	100.0	1459851	197	1006	2614	7410	63013	21	19050	103	2468
P2236_102_bin109	BACL13	d__Archaea;p__Crenarchaeota;c__Nitrososphaeria;o__Nitrososphaerales;f__Nitrosopumilaceae;g__Nitrosopumilus;s__Nitrosopumilus sp1	Archaea;Thaumarchaeota;(97.37),Archaea;Thaumarchaeota;Marine Group I;(98.49)	100.0	2.91	66.67	1558445	265	1001	2717	5880	62576	34	12921	161	2143
P4201_116_bin54	BACL13	d__Archaea;p__Crenarchaeota;c__Nitrososphaeria;o__Nitrososphaerales;f__Nitrosopumilaceae;g__Nitrosopumilus;s__Nitrosopumilus sp1	Archaea;Thaumarchaeota;Marine Group I;(98.67)	99.51	1.94	100.0	1549767	258	1004	2084	6006	60742	29	15892	141	1836
P2236_113_bin32	BACL13	d__Archaea;p__Crenarchaeota;c__Nitrososphaeria;o__Nitrososphaerales;f__Nitrosopumilaceae;g__Nitrosopumilus;s__Nitrosopumilus sp1		95.63	1.29	50.0	1257501	296	1002	2603	4248	21990	59	6711	205	1824
P6071_505_bin7	BACL13	d__Archaea;p__Crenarchaeota;c__Nitrososphaeria;o__Nitrososphaerales;f__Nitrosopumilaceae;g__Nitrosopumilus;s__Nitrosopumilus sp1	Archaea;Thaumarchaeota;Marine Group I;(98.67)	97.57	1.94	100.0	1438739	200	1005	2241	7193	64938	21	17836	102	2142
P1994_129_bin89	BACL13	d__Archaea;p__Crenarchaeota;c__Nitrososphaeria;o__Nitrososphaerales;f__Nitrosopumilaceae;g__Nitrosopumilus;s__Nitrosopumilus sp1	Archaea;Thaumarchaeota;Marine Group I;(99.10),Archaea;Thaumarchaeota;(98.24)	100.0	0.97	0.0	1404359	198	1010	3276	7092	63795	28	14660	111	2767
P2236_114_bin29	BACL13	d__Archaea;p__Crenarchaeota;c__Nitrososphaeria;o__Nitrososphaerales;f__Nitrosopumilaceae;g__Nitrosopumilus;s__Nitrosopumilus sp1	Archaea;Thaumarchaeota;(98.36),Archaea;Thaumarchaeota;Marine Group I;(98.64)	99.51	2.43	100.0	1394150	177	1016	3714	7876	67437	24	16497	99	3272
P6071_501_bin251	BACL13	d__Archaea;p__Crenarchaeota;c__Nitrososphaeria;o__Nitrososphaerales;f__Nitrosopumilaceae;g__Nitrosopumilus;s__Nitrosopumilus sp1	Archaea;Thaumarchaeota;Marine Group I;(98.56)	84.14	2.91	50.0	1085564	430	1001	1932	2524	13148	114	2986	335	1299
P6071_502_bin50	BACL13	d__Archaea;p__Crenarchaeota;c__Nitrososphaeria;o__Nitrososphaerales;f__Nitrosopumilaceae;g__Nitrosopumilus;s__Nitrosopumilus sp1	Archaea;Thaumarchaeota;Marine Group I;(98.60)	85.29	1.94	100.0	1054163	446	1002	1887	2363	10094	127	2613	355	1285
P4201_102_bin71	BACL13	d__Archaea;p__Crenarchaeota;c__Nitrososphaeria;o__Nitrososphaerales;f__Nitrosopumilaceae;g__Nitrosopumilus;s__Nitrosopumilus sp1	Archaea;Thaumarchaeota;Marine Group I;(98.67)	100.0	1.94	100.0	1434751	189	1008	3121	7591	67521	24	17081	101	2844
P1994_108_bin186	BACL13	d__Archaea;p__Crenarchaeota;c__Nitrososphaeria;o__Nitrososphaerales;f__Nitrosopumilaceae;g__Nitrosopumilus;s__Nitrosopumilus sp1	Archaea;Thaumarchaeota;(95.78),Archaea;Thaumarchaeota;Marine Group I;(98.42)	99.03	0.0	0.0	1332186	166	1012	4749	8025	49560	29	13328	100	3828
P1994_130_bin46	BACL13	d__Archaea;p__Crenarchaeota;c__Nitrososphaeria;o__Nitrososphaerales;f__Nitrosopumilaceae;g__Nitrosopumilus;s__Nitrosopumilus sp1	Archaea;Thaumarchaeota;Marine Group I;(98.56),Archaea;Thaumarchaeota;(97.37)	100.0	0.97	100.0	1392341	168	1044	4347	8287	67482	23	17253	98	3431
P4201_104_bin124	BACL13	d__Archaea;p__Crenarchaeota;c__Nitrososphaeria;o__Nitrososphaerales;f__Nitrosopumilaceae;g__Nitrosopumilus;s__Nitrosopumilus sp1	Archaea;Thaumarchaeota;Marine Group I;(98.67)	98.06	1.94	50.0	1273846	223	1002	3521	5712	36489	39	9263	143	2408
P6071_507_bin41	BACL13	d__Archaea;p__Crenarchaeota;c__Nitrososphaeria;o__Nitrososphaerales;f__Nitrosopumilaceae;g__Nitrosopumilus;s__Nitrosopumilus sp1	Archaea;Thaumarchaeota;Marine Group I;(98.67)	97.57	2.43	66.67	1401594	166	1008	3441	8443	61525	23	18419	89	3125
P6071_506_bin12	BACL14	d__Bacteria;p__Proteobacteria;c__Gammaproteobacteria;o__Betaproteobacteriales;f__Methylophilaceae;g__BACL14	Bacteria;Proteobacteria;Alphaproteobacteria;SAR11 clade;Chesapeake-Delaware Bay;Candidatus;(94.26),Bacteria;Proteobacteria;Betaproteobacteria;Methylophilales;Methylophilaceae;Methylotenera;(94.25),Bacteria;Proteobacteria;Alphaproteobacteria;SAR11 clade;Chesapeake-Delaware Bay;Candidatus;Candidatus Pelagibacter sp. IMCC9063;(98.03),Bacteria;Proteobacteria;Alphaproteobacteria;SAR11 clade;Surface 1;…	96.94	2.83	61.54	1610404	315	1002	1827	5112	65872	29	14292	184	1579
P1994_127_bin100	BACL14	d__Bacteria;p__Proteobacteria;c__Gammaproteobacteria;o__Betaproteobacteriales;f__Methylophilaceae;g__BACL14	Bacteria;Proteobacteria;Betaproteobacteria;(97.36)	92.53	2.89	53.85	1307383	334	1011	2877	3914	28017	74	5634	238	1833
P4201_109_bin152	BACL14	d__Bacteria;p__Proteobacteria;c__Gammaproteobacteria;o__Betaproteobacteriales;f__Methylophilaceae;g__BACL14	Bacteria;Proteobacteria;Alphaproteobacteria;SAR11 clade;Chesapeake-Delaware Bay;Candidatus;Candidatus Pelagibacter sp. IMCC9063;(97.52),Bacteria;Proteobacteria;Betaproteobacteria;Methylophilales;Methylophilaceae;Methylotenera;(93.73)	97.35	2.11	50.0	1342474	255	1004	2914	5264	34345	44	9455	161	2107
P4201_106_bin51	BACL14	d__Bacteria;p__Proteobacteria;c__Gammaproteobacteria;o__Betaproteobacteriales;f__Methylophilaceae;g__BACL14	Bacteria;Proteobacteria;Alphaproteobacteria;SAR11 clade;Surface 1;Candidatus Pelagibacter;Candidatus Pelagibacter ubique;(99.79),Bacteria;Proteobacteria;Betaproteobacteria;Methylophilales;Methylophilaceae;Methylotenera;(94.39),Bacteria;Proteobacteria;Alphaproteobacteria;SAR11 clade;Surface 1;Candidatus Pelagibacter;Candidatus Pelagibacter ubique;(97.34),Bacteria;Proteobacteria;Alphaproteobacteria…	97.6	3.29	76.92	1416788	197	1003	2463	7191	133817	19	17702	106	2341
P1994_122_bin185	BACL14	d__Bacteria;p__Proteobacteria;c__Gammaproteobacteria;o__Betaproteobacteriales;f__Methylophilaceae;g__BACL14	Bacteria;Proteobacteria;Alphaproteobacteria;SAR11 clade;Chesapeake-Delaware Bay;Candidatus;Candidatus Pelagibacter sp. IMCC9063;(98.59),Bacteria;Proteobacteria;Betaproteobacteria;Methylophilales;Methylophilaceae;(92.42),Bacteria;Proteobacteria;Betaproteobacteria;Methylophilales;Methylophilaceae;Methylotenera;(93.60),Bacteria;Proteobacteria;Alphaproteobacteria;SAR11 clade;Surface 1;Candidatus Pela…	97.6	2.74	61.54	1371748	179	1009	3044	7663	59631	21	14905	99	2748
P4201_108_bin55	BACL14	d__Bacteria;p__Proteobacteria;c__Gammaproteobacteria;o__Betaproteobacteriales;f__Methylophilaceae;g__BACL14	Bacteria;Proteobacteria;Betaproteobacteria;Methylophilales;Methylophilaceae;(93.06),Bacteria;Proteobacteria;Alphaproteobacteria;SAR11 clade;Chesapeake-Delaware Bay;Candidatus;Candidatus Pelagibacter sp. IMCC9063;(97.73)	97.13	1.71	33.33	1388735	254	1005	2555	5467	49367	36	10222	155	2011
P4201_123_bin100	BACL14	d__Bacteria;p__Proteobacteria;c__Gammaproteobacteria;o__Betaproteobacteriales;f__Methylophilaceae;g__BACL14	Bacteria;Proteobacteria;Betaproteobacteria;Rhodocyclales;Rhodocyclaceae;Azoarcus;(96.59),Bacteria;Proteobacteria;(98.63)	94.8	1.79	50.0	1283408	329	1002	2839	3900	26322	71	5465	232	1684
P4201_124_bin29	BACL14	d__Bacteria;p__Proteobacteria;c__Gammaproteobacteria;o__Betaproteobacteriales;f__Methylophilaceae;g__BACL14	Bacteria;Proteobacteria;(89.90)	97.23	3.26	50.0	1354359	298	1006	2730	4544	24818	57	7776	197	1863
P6071_505_bin5	BACL14	d__Bacteria;p__Proteobacteria;c__Gammaproteobacteria;o__Betaproteobacteriales;f__Methylophilaceae;g__BACL14	Bacteria;Proteobacteria;Alphaproteobacteria;SAR11 clade;Surface 1;Candidatus Pelagibacter;Candidatus Pelagibacter ubique;(97.98),Bacteria;Proteobacteria;Alphaproteobacteria;SAR11 clade;Chesapeake-Delaware Bay;Candidatus;Candidatus Pelagibacter sp. IMCC9063;(97.79),Bacteria;Proteobacteria;Betaproteobacteria;Methylophilales;Methylophilaceae;Methylotenera;(92.22),Bacteria;Proteobacteria;Betaproteoba…	96.81	4.2	43.75	1615785	273	1007	2131	5918	54616	28	14780	152	1895
P4201_119_bin136	BACL14	d__Bacteria;p__Proteobacteria;c__Gammaproteobacteria;o__Betaproteobacteriales;f__Methylophilaceae;g__BACL14	Bacteria;Proteobacteria;Betaproteobacteria;Methylophilales;Methylophilaceae;(92.96)	97.16	1.45	66.67	1350102	121	1054	4727	11157	75286	15	26998	63	4570
P6071_501_bin173	BACL14	d__Bacteria;p__Proteobacteria;c__Gammaproteobacteria;o__Betaproteobacteriales;f__Methylophilaceae;g__BACL14	Bacteria;Proteobacteria;Alphaproteobacteria;SAR11 clade;Surface 1;Candidatus Pelagibacter;(93.03),Bacteria;Proteobacteria;Alphaproteobacteria;SAR11 clade;Surface 1;Candidatus Pelagibacter;Candidatus Pelagibacter ubique;(99.49),Bacteria;Proteobacteria;Alphaproteobacteria;SAR11 clade;Surface 1;Candidatus Pelagibacter;Candidatus Pelagibacter ubique;(99.65),Bacteria;Proteobacteria;Alphaproteobacteria…	97.16	3.41	72.73	1667230	286	1008	1770	5829	120223	18	18695	154	1665
P1994_120_bin58	BACL14	d__Bacteria;p__Proteobacteria;c__Gammaproteobacteria;o__Betaproteobacteriales;f__Methylophilaceae;g__BACL14	Bacteria;Proteobacteria;Alphaproteobacteria;SAR11 clade;Chesapeake-Delaware Bay;Candidatus;Candidatus Pelagibacter sp. IMCC9063;(98.00),Bacteria;Proteobacteria;Betaproteobacteria;Methylophilales;Methylophilaceae;(93.42)	97.57	2.49	63.64	1300272	135	1003	3527	9631	78983	16	25947	65	3831
P4201_103_bin29	BACL14	d__Bacteria;p__Proteobacteria;c__Gammaproteobacteria;o__Betaproteobacteriales;f__Methylophilaceae;g__BACL14	Bacteria;Proteobacteria;Betaproteobacteria;Burkholderiales;Alcaligenaceae;Alcaligenes;(94.62),Bacteria;Proteobacteria;(90.19)	97.6	2.92	73.68	1373212	169	1004	2499	8125	99080	18	17992	81	2954
P4201_118_bin29	BACL14	d__Bacteria;p__Proteobacteria;c__Gammaproteobacteria;o__Betaproteobacteriales;f__Methylophilaceae;g__BACL14	Bacteria;Proteobacteria;(91.60),Bacteria;Proteobacteria;Alphaproteobacteria;SAR11 clade;Chesapeake-Delaware Bay;Candidatus;Candidatus Pelagibacter sp. IMCC9063;(97.73)	96.07	4.66	64.29	1219860	251	1002	3253	4860	26116	52	7176	170	2265
P4201_104_bin159	BACL14	d__Bacteria;p__Proteobacteria;c__Gammaproteobacteria;o__Betaproteobacteriales;f__Methylophilaceae;g__BACL14	Bacteria;Proteobacteria;Betaproteobacteria;Methylophilales;Methylophilaceae;Methylotenera;(94.39)	96.72	3.46	55.0	1593237	218	1005	2526	7308	84328	20	18857	115	2389
P1994_119_bin154	BACL14	d__Bacteria;p__Proteobacteria;c__Gammaproteobacteria;o__Betaproteobacteriales;f__Methylophilaceae;g__BACL14	Bacteria;Proteobacteria;Alphaproteobacteria;SAR11 clade;Chesapeake-Delaware Bay;Candidatus;Candidatus Pelagibacter sp. IMCC9063;(98.00),Bacteria;Proteobacteria;Betaproteobacteria;Methylophilales;Methylophilaceae;Methylotenera;(94.27)	98.01	3.8	70.0	1477632	207	1008	2923	7138	66383	26	15245	116	2502
P4201_116_bin73	BACL14	d__Bacteria;p__Proteobacteria;c__Gammaproteobacteria;o__Betaproteobacteriales;f__Methylophilaceae;g__BACL14	Bacteria;Proteobacteria;(91.47),Bacteria;Proteobacteria;Alphaproteobacteria;SAR11 clade;Chesapeake-Delaware Bay;Candidatus;Candidatus Pelagibacter sp. IMCC9063;(98.21),Bacteria;Proteobacteria;Betaproteobacteria;Methylophilales;Methylophilaceae;(95.52)	97.6	3.22	71.43	1407289	197	1003	2527	7143	97684	18	21969	104	2339
P4201_121_bin37	BACL14	d__Bacteria;p__Proteobacteria;c__Gammaproteobacteria;o__Betaproteobacteriales;f__Methylophilaceae;g__BACL14	Bacteria;Proteobacteria;Alphaproteobacteria;SAR11 clade;Surface 1;Candidatus Pelagibacter;(93.19),Bacteria;Proteobacteria;Betaproteobacteria;Methylophilales;Methylophilaceae;(96.77),Bacteria;Proteobacteria;Alphaproteobacteria;SAR11 clade;Chesapeake-Delaware Bay;Candidatus;Candidatus Pelagibacter sp. IMCC9063;(97.59),Bacteria;Proteobacteria;Betaproteobacteria;Methylophilales;Methylophilaceae;(92.5…	97.05	0.93	100.0	1326918	144	1004	3655	9214	84079	15	24767	72	3811
P4201_105_bin114	BACL14	d__Bacteria;p__Proteobacteria;c__Gammaproteobacteria;o__Betaproteobacteriales;f__Methylophilaceae;g__BACL14	Bacteria;Proteobacteria;(91.92)	97.38	1.7	85.71	1563137	274	1003	1843	5704	74187	22	18102	154	1719
P4201_114_bin7	BACL14	d__Bacteria;p__Proteobacteria;c__Gammaproteobacteria;o__Betaproteobacteriales;f__Methylophilaceae;g__BACL14	Bacteria;Proteobacteria;Betaproteobacteria;Methylophilales;Methylophilaceae;(92.58)	95.99	1.43	66.67	1237116	195	1003	4051	6344	41345	34	10275	124	3016
P6071_504_bin238	BACL14	d__Bacteria;p__Proteobacteria;c__Gammaproteobacteria;o__Betaproteobacteriales;f__Methylophilaceae;g__BACL14		94.55	2.0	50.0	1320720	333	1001	2539	3966	27589	65	6293	228	1638
P4201_101_bin163	BACL14	d__Bacteria;p__Proteobacteria;c__Gammaproteobacteria;o__Betaproteobacteriales;f__Methylophilaceae;g__BACL14	Bacteria;Proteobacteria;Betaproteobacteria;Methylophilales;Methylophilaceae;Methylotenera;(93.07)	98.03	2.65	71.43	1423385	239	1014	3044	5955	72142	32	10978	144	2370
P4201_102_bin173	BACL14	d__Bacteria;p__Proteobacteria;c__Gammaproteobacteria;o__Betaproteobacteriales;f__Methylophilaceae;g__BACL14	Bacteria;Proteobacteria;Betaproteobacteria;Methylophilales;Methylophilaceae;(94.33)	98.03	2.91	57.89	1548274	272	1002	1934	5692	79173	22	16972	155	1700
P1994_121_bin55	BACL14	d__Bacteria;p__Proteobacteria;c__Gammaproteobacteria;o__Betaproteobacteriales;f__Methylophilaceae;g__BACL14	Bacteria;Proteobacteria;Betaproteobacteria;(88.83)	92.69	3.08	44.44	1244920	365	1002	2410	3410	19164	83	4566	267	1552
P1994_118_bin186	BACL14	d__Bacteria;p__Proteobacteria;c__Gammaproteobacteria;o__Betaproteobacteriales;f__Methylophilaceae;g__BACL14	Bacteria;Proteobacteria;Betaproteobacteria;Burkholderiales;(100.00),Bacteria;Proteobacteria;Betaproteobacteria;Methylophilales;Methylophilaceae;(92.73)	96.92	2.4	77.78	1226793	249	1008	2847	4926	32274	46	8169	163	1986
P4201_120_bin151	BACL14	d__Bacteria;p__Proteobacteria;c__Gammaproteobacteria;o__Betaproteobacteriales;f__Methylophilaceae;g__BACL14	Bacteria;Actinobacteria;Actinobacteria;Micrococcales;Microbacteriaceae;(92.84),Bacteria;Proteobacteria;Alphaproteobacteria;SAR11 clade;Surface 1;Candidatus Pelagibacter;Candidatus Pelagibacter ubique;(99.55),Bacteria;Proteobacteria;Betaproteobacteria;Burkholderiales;Oxalobacteraceae;Herbaspirillum;(92.78),Bacteria;Cyanobacteria;Cyanobacteria;SubsectionI;FamilyI;(100.00),Bacteria;Proteobacteria;Al…	97.16	3.22	61.54	1402034	181	1004	2856	7746	92500	18	20710	93	2789
P4201_112_bin160	BACL14	d__Bacteria;p__Proteobacteria;c__Gammaproteobacteria;o__Betaproteobacteriales;f__Methylophilaceae;g__BACL14	Bacteria;Proteobacteria;(98.40)	93.81	3.66	75.0	1341446	286	1009	2819	4690	37711	51	7289	188	1958
P4201_107_bin147	BACL14	d__Bacteria;p__Proteobacteria;c__Gammaproteobacteria;o__Betaproteobacteriales;f__Methylophilaceae;g__BACL14	Bacteria;Proteobacteria;Betaproteobacteria;Methylophilales;Methylophilaceae;Methylotenera;(94.39)	97.16	3.3	80.0	1598501	286	1010	1973	5589	75828	26	15663	160	1738
P6071_509_bin89	BACL14	d__Bacteria;p__Proteobacteria;c__Gammaproteobacteria;o__Betaproteobacteriales;f__Methylophilaceae;g__BACL14	Bacteria;Proteobacteria;Alphaproteobacteria;SAR11 clade;Chesapeake-Delaware Bay;Candidatus;Candidatus Pelagibacter sp. IMCC9063;(97.31),Bacteria;Proteobacteria;Betaproteobacteria;Methylophilales;Methylophilaceae;(91.85),Bacteria;Proteobacteria;Betaproteobacteria;(94.78),Bacteria;Proteobacteria;Alphaproteobacteria;SAR11 clade;Surface 1;Candidatus Pelagibacter;Candidatus Pelagibacter ubique;(100.00)	97.57	1.72	100.0	1539766	253	1003	1975	6086	78079	24	16242	136	1817
P6071_530_bin3	BACL14	d__Bacteria;p__Proteobacteria;c__Gammaproteobacteria;o__Betaproteobacteriales;f__Methylophilaceae;g__BACL14	Bacteria;Proteobacteria;Betaproteobacteria;(91.47),Bacteria;Proteobacteria;Alphaproteobacteria;SAR11 clade;Surface 1;Candidatus Pelagibacter;Candidatus Pelagibacter ubique;(98.70),Bacteria;Proteobacteria;Betaproteobacteria;Methylophilales;Methylophilaceae;Methylotenera;(95.51),Bacteria;Proteobacteria;Betaproteobacteria;(89.82),Bacteria;Proteobacteria;Alphaproteobacteria;SAR11 clade;Chesapeake-Del…	96.29	1.4	100.0	1451338	200	1002	2298	7256	105877	16	21749	103	2233
P6071_532_bin225	BACL14	d__Bacteria;p__Proteobacteria;c__Gammaproteobacteria;o__Betaproteobacteriales;f__Methylophilaceae;g__BACL14	Bacteria;Proteobacteria;Alphaproteobacteria;SAR11 clade;Surface 1;Candidatus Pelagibacter;Candidatus Pelagibacter ubique;(98.61),Bacteria;Proteobacteria;Betaproteobacteria;Methylophilales;Methylophilaceae;(94.37),Bacteria;Proteobacteria;Betaproteobacteria;Methylophilales;Methylophilaceae;(92.27)	97.98	2.67	45.45	1447515	202	1004	2175	7165	105490	16	26426	101	2185
SRR3727525_bin251	BACL14	d__Bacteria;p__Proteobacteria;c__Gammaproteobacteria;o__Betaproteobacteriales;f__Methylophilaceae;g__BACL14	Bacteria;Proteobacteria;Betaproteobacteria;Methylophilales;Methylophilaceae;Methylovorus;(98.57),Bacteria;Proteobacteria;(90.87)	96.72	2.04	50.0	1497630	208	1008	2109	7200	157963	15	26215	103	2145
SRR3727521_bin60	BACL14	d__Bacteria;p__Proteobacteria;c__Gammaproteobacteria;o__Betaproteobacteriales;f__Methylophilaceae;g__BACL14	Bacteria;Proteobacteria;(92.48),Bacteria;Proteobacteria;Alphaproteobacteria;SAR11 clade;Chesapeake-Delaware Bay;Candidatus;Candidatus Pelagibacter sp. IMCC9063;(97.79)	96.94	1.85	62.5	1285962	140	1001	4271	9185	95840	20	21065	78	3796
P1994_101_bin146	BACL14	d__Bacteria;p__Proteobacteria;c__Gammaproteobacteria;o__Betaproteobacteriales;f__Methylophilaceae;g__BACL14		95.7	3.34	63.64	1254598	254	1012	3167	4939	25746	49	7426	172	2155
P6071_531_bin66	BACL14	d__Bacteria;p__Proteobacteria;c__Gammaproteobacteria;o__Betaproteobacteriales;f__Methylophilaceae;g__BACL14	Bacteria;Proteobacteria;Betaproteobacteria;Methylophilales;Methylophilaceae;Methylotenera;(94.39)	96.51	2.46	58.33	1506700	224	1001	2046	6726	74373	18	26078	113	2046
SRR3727511_bin257	BACL14	d__Bacteria;p__Proteobacteria;c__Gammaproteobacteria;o__Betaproteobacteriales;f__Methylophilaceae;g__BACL14	Bacteria;Proteobacteria;Alphaproteobacteria;SAR11 clade;Chesapeake-Delaware Bay;Candidatus;Candidatus Pelagibacter sp. IMCC9063;(97.66),Bacteria;Proteobacteria;(91.36),Bacteria;Proteobacteria;Alphaproteobacteria;SAR11 clade;Surface 1;Candidatus Pelagibacter;Candidatus Pelagibacter ubique;(98.75)	98.01	3.52	20.0	1487339	190	1003	2035	7828	129117	12	28989	87	2195
P6071_534_bin116	BACL14	d__Bacteria;p__Proteobacteria;c__Gammaproteobacteria;o__Betaproteobacteriales;f__Methylophilaceae;g__BACL14	Bacteria;Proteobacteria;Gammaproteobacteria;(92.37),Bacteria;Actinobacteria;Actinobacteria;(91.44),Bacteria;Bacteroidetes;Cytophagia;Cytophagales;Cyclobacteriaceae;Algoriphagus;(96.75),Bacteria;Actinobacteria;Actinobacteria;Micrococcales;Microbacteriaceae;(95.05),Bacteria;Proteobacteria;Alphaproteobacteria;SAR11 clade;Surface 1;Candidatus Pelagibacter;(93.94),Bacteria;Proteobacteria;Betaproteobac…	97.98	2.93	53.85	1531305	240	1001	2417	6380	109037	20	16506	134	2029
P6071_514_bin160	BACL14	d__Bacteria;p__Proteobacteria;c__Gammaproteobacteria;o__Betaproteobacteriales;f__Methylophilaceae;g__BACL14	Bacteria;Proteobacteria;Betaproteobacteria;Burkholderiales;Alcaligenaceae;Sutterella;Parasutterella secunda;(98.78),Bacteria;Proteobacteria;Betaproteobacteria;Methylophilales;Methylophilaceae;(92.92),Bacteria;Proteobacteria;Betaproteobacteria;(96.77)	97.16	0.49	100.0	1388129	193	1001	2734	7192	100826	19	22222	103	2596
SRR3727503_bin38	BACL14	d__Bacteria;p__Proteobacteria;c__Gammaproteobacteria;o__Betaproteobacteriales;f__Methylophilaceae;g__BACL14	Bacteria;Proteobacteria;(90.59)	97.39	1.38	100.0	1285749	146	1013	3766	8806	78276	16	19627	76	3437
P6071_512_bin148	BACL14	d__Bacteria;p__Proteobacteria;c__Gammaproteobacteria;o__Betaproteobacteriales;f__Methylophilaceae;g__BACL14	Bacteria;Proteobacteria;Gammaproteobacteria;(89.15),Bacteria;Proteobacteria;Betaproteobacteria;Methylophilales;Methylophilaceae;(93.00),Bacteria;Proteobacteria;Alphaproteobacteria;SAR11 clade;Chesapeake-Delaware Bay;Candidatus;Candidatus Pelagibacter sp. IMCC9063;(97.66),Bacteria;Proteobacteria;Alphaproteobacteria;SAR11 clade;Surface 1;Candidatus Pelagibacter;Candidatus Pelagibacter ubique;(99.03…	94.12	3.52	58.33	1399582	297	1002	2596	4712	31299	52	8376	196	1810
SRR3727507_bin219	BACL14	d__Bacteria;p__Proteobacteria;c__Gammaproteobacteria;o__Betaproteobacteriales;f__Methylophilaceae;g__BACL14	Bacteria;Proteobacteria;Alphaproteobacteria;SAR11 clade;Surface 1;Candidatus Pelagibacter;(94.41),Bacteria;Proteobacteria;Betaproteobacteria;Methylophilales;Methylophilaceae;(96.42),Bacteria;Proteobacteria;Betaproteobacteria;(100.00),Bacteria;Proteobacteria;(92.09),Bacteria;Proteobacteria;Alphaproteobacteria;SAR11 clade;Chesapeake-Delaware Bay;Candidatus;Candidatus Pelagibacter sp. IMCC9063;(97.7…	98.03	3.57	53.85	1568880	236	1005	1939	6647	157988	12	30474	122	1904
P1994_114_bin122	BACL14	d__Bacteria;p__Proteobacteria;c__Gammaproteobacteria;o__Betaproteobacteriales;f__Methylophilaceae;g__BACL14	Bacteria;Proteobacteria;Alphaproteobacteria;SAR11 clade;Chesapeake-Delaware Bay;Candidatus;Candidatus Pelagibacter sp. IMCC9063;(98.66),Bacteria;Proteobacteria;Alphaproteobacteria;SAR11 clade;Surface 1;Candidatus Pelagibacter;Candidatus Pelagibacter ubique;(100.00),Bacteria;Proteobacteria;Betaproteobacteria;Burkholderiales;Oxalobacteraceae;Herbaspirillum;(91.15),Bacteria;Proteobacteria;Alphaprote…	97.6	4.08	57.14	1487097	228	1019	2653	6522	63419	29	14634	132	2155
P1994_116_bin212	BACL14	d__Bacteria;p__Proteobacteria;c__Gammaproteobacteria;o__Betaproteobacteriales;f__Methylophilaceae;g__BACL14	Bacteria;Proteobacteria;Betaproteobacteria;Methylophilales;Methylophilaceae;Methylotenera;(94.33)	97.6	2.98	66.67	1353005	165	1005	2789	8200	114838	19	19777	82	2881
P6071_508_bin78	BACL14	d__Bacteria;p__Proteobacteria;c__Gammaproteobacteria;o__Betaproteobacteriales;f__Methylophilaceae;g__BACL14	Bacteria;Proteobacteria;Betaproteobacteria;(95.43),Bacteria;Proteobacteria;Betaproteobacteria;Methylophilales;Methylophilaceae;Methylotenera;(93.85),Bacteria;Proteobacteria;Alphaproteobacteria;SAR11 clade;Chesapeake-Delaware Bay;Candidatus;Candidatus Pelagibacter sp. IMCC9063;(97.52)	98.03	2.88	100.0	1538477	253	1005	2163	6080	60579	24	18914	139	2032
P4201_119_bin116	BACL15	d__Bacteria;p__Actinobacteria;c__Actinobacteria;o__ACK-M1;f__BACL15;g__UBA3009;s__UBA3009 sp1	Bacteria;Actinobacteria;Actinobacteria;(88.99)	85.8	3.27	50.0	1276454	294	1026	3050	4341	21590	60	6180	202	1878
P4201_120_bin54	BACL16	d__Bacteria;p__Proteobacteria;c__Gammaproteobacteria;o__Pseudomonadales;f__Porticoccaceae;g__HTCC2207;s__	Bacteria;Proteobacteria;Gammaproteobacteria;Alteromonadales;Alteromonadaceae;SAR92 clade;(95.46)	98.33	0.49	100.0	2692701	135	1001	2498	19945	307539	6	138794	33	11980
P1994_116_bin90	BACL16	d__Bacteria;p__Proteobacteria;c__Gammaproteobacteria;o__Pseudomonadales;f__Porticoccaceae;g__HTCC2207;s__		85.0	2.47	20.0	1869424	731	1001	1940	2557	17122	188	2868	569	1322
P1994_113_bin9	BACL16	d__Bacteria;p__Proteobacteria;c__Gammaproteobacteria;o__Pseudomonadales;f__Porticoccaceae;g__HTCC2207;s__	Bacteria;Proteobacteria;Gammaproteobacteria;Alteromonadales;Alteromonadaceae;SAR92 clade;(96.17)	97.78	0.19	100.0	2566827	173	1002	2940	14837	179315	12	62262	63	6468
SRR3727511_bin72	BACL16	d__Bacteria;p__Proteobacteria;c__Gammaproteobacteria;o__Pseudomonadales;f__Porticoccaceae;g__HTCC2207;s__	Bacteria;Proteobacteria;Gammaproteobacteria;Alteromonadales;Alteromonadaceae;SAR92 clade;(96.21)	98.33	0.74	50.0	2731203	207	1010	2662	13194	230020	11	70296	72	3898
P6071_525_bin53	BACL16	d__Bacteria;p__Proteobacteria;c__Gammaproteobacteria;o__Pseudomonadales;f__Porticoccaceae;g__HTCC2207;s__	Bacteria;Proteobacteria;Gammaproteobacteria;Alteromonadales;Alteromonadaceae;SAR92 clade;(96.53)	96.98	1.79	50.0	2444441	353	1002	4413	6924	55341	65	10903	224	3174
P1994_110_bin2	BACL16	d__Bacteria;p__Proteobacteria;c__Gammaproteobacteria;o__Pseudomonadales;f__Porticoccaceae;g__HTCC2207;s__	Bacteria;Proteobacteria;Gammaproteobacteria;(100.00)	96.47	4.58	36.84	2351127	217	1002	5623	10834	100093	34	19118	122	4921
P4201_106_bin77	BACL16	d__Bacteria;p__Proteobacteria;c__Gammaproteobacteria;o__Pseudomonadales;f__Porticoccaceae;g__HTCC2207;s__	Bacteria;Proteobacteria;Gammaproteobacteria;Alteromonadales;Alteromonadaceae;SAR92 clade;(95.76)	97.59	0.86	25.0	2621875	271	1003	4015	9674	101748	36	21931	133	4149
P6071_516_bin261	BACL16	d__Bacteria;p__Proteobacteria;c__Gammaproteobacteria;o__Pseudomonadales;f__Porticoccaceae;g__HTCC2207;s__	Bacteria;Proteobacteria;Gammaproteobacteria;Alteromonadales;Alteromonadaceae;SAR92 clade;(94.16)	97.96	0.68	100.0	2846491	236	1006	3435	12061	123871	22	34841	101	4772
P6071_521_bin33	BACL16	d__Bacteria;p__Proteobacteria;c__Gammaproteobacteria;o__Pseudomonadales;f__Porticoccaceae;g__HTCC2207;s__	Bacteria;Proteobacteria;Gammaproteobacteria;Alteromonadales;Alteromonadaceae;SAR92 clade;(95.73)	93.73	2.59	55.56	2273887	621	1001	2786	3661	22808	145	4776	448	1754
P1994_120_bin197	BACL16	d__Bacteria;p__Proteobacteria;c__Gammaproteobacteria;o__Pseudomonadales;f__Porticoccaceae;g__HTCC2207;s__		93.92	0.02	0.0	2341598	475	1001	2913	4929	38821	84	8053	311	2014
SRR3727525_bin17	BACL16	d__Bacteria;p__Proteobacteria;c__Gammaproteobacteria;o__Pseudomonadales;f__Porticoccaceae;g__HTCC2207;s__	Bacteria;Proteobacteria;Gammaproteobacteria;Alteromonadales;Alteromonadaceae;SAR92 clade;(96.55)	97.59	0.19	0.0	2620896	186	1003	3098	14090	229694	12	59290	67	4895
P6071_520_bin13	BACL16	d__Bacteria;p__Proteobacteria;c__Gammaproteobacteria;o__Pseudomonadales;f__Porticoccaceae;g__HTCC2207;s__	Bacteria;Proteobacteria;Gammaproteobacteria;Alteromonadales;Alteromonadaceae;SAR92 clade;(96.26)	93.39	2.43	45.45	2227098	629	1002	2471	3540	25274	135	4612	455	1571
P6071_517_bin162	BACL16	d__Bacteria;p__Proteobacteria;c__Gammaproteobacteria;o__Pseudomonadales;f__Porticoccaceae;g__HTCC2207;s__	Bacteria;Proteobacteria;Gammaproteobacteria;Alteromonadales;Alteromonadaceae;SAR92 clade;(91.31)	96.6	1.79	100.0	2588652	308	1001	3755	8404	70805	41	18524	162	3267
P4201_101_bin90	BACL16	d__Bacteria;p__Proteobacteria;c__Gammaproteobacteria;o__Pseudomonadales;f__Porticoccaceae;g__HTCC2207;s__		97.59	0.8	33.33	2232547	313	1007	4272	7132	87845	50	11523	188	3117
SRR3727517_bin73	BACL16	d__Bacteria;p__Proteobacteria;c__Gammaproteobacteria;o__Pseudomonadales;f__Porticoccaceae;g__HTCC2207;s__	Bacteria;Proteobacteria;Gammaproteobacteria;Alteromonadales;Alteromonadaceae;SAR92 clade;gamma proteobacterium HTCC230;(97.23)	98.33	0.56	33.33	2399499	193	1004	5791	12432	220196	21	28386	96	5791
P4201_107_bin81	BACL16	d__Bacteria;p__Proteobacteria;c__Gammaproteobacteria;o__Pseudomonadales;f__Porticoccaceae;g__HTCC2207;s__	Bacteria;Proteobacteria;Gammaproteobacteria;Alteromonadales;Alteromonadaceae;SAR92 clade;(96.97)	98.15	0.49	100.0	3034876	229	1016	2760	13252	271097	9	101693	84	4405
P6071_508_bin15	BACL16	d__Bacteria;p__Proteobacteria;c__Gammaproteobacteria;o__Pseudomonadales;f__Porticoccaceae;g__HTCC2207;s__	Bacteria;Proteobacteria;Gammaproteobacteria;Alteromonadales;Alteromonadaceae;SAR92 clade;gamma proteobacterium HTCC230;(97.76)	95.99	1.22	90.0	2508744	484	1004	3122	5183	48903	85	8117	317	2140
P4201_104_bin165	BACL16	d__Bacteria;p__Proteobacteria;c__Gammaproteobacteria;o__Pseudomonadales;f__Porticoccaceae;g__HTCC2207;s__		75.36	1.13	40.0	1709237	764	1007	1842	2237	13667	227	2516	614	1263
P6071_533_bin131	BACL16	d__Bacteria;p__Proteobacteria;c__Gammaproteobacteria;o__Pseudomonadales;f__Porticoccaceae;g__HTCC2207;s__		87.06	1.82	55.56	2111975	765	1002	2184	2760	22477	206	3304	592	1468
P6071_507_bin114	BACL16	d__Bacteria;p__Proteobacteria;c__Gammaproteobacteria;o__Pseudomonadales;f__Porticoccaceae;g__HTCC2207;s__	Bacteria;Proteobacteria;Gammaproteobacteria;(93.46)	95.05	2.28	55.56	2425696	446	1002	3466	5438	43370	84	8445	296	2439
P1994_104_bin18	BACL16	d__Bacteria;p__Proteobacteria;c__Gammaproteobacteria;o__Pseudomonadales;f__Porticoccaceae;g__HTCC2207;s__		98.15	0.8	100.0	2824171	258	1001	2854	10946	118412	22	42487	107	3794
P1994_127_bin229	BACL16	d__Bacteria;p__Proteobacteria;c__Gammaproteobacteria;o__Pseudomonadales;f__Porticoccaceae;g__HTCC2207;s__	Bacteria;Proteobacteria;Gammaproteobacteria;Alteromonadales;Alteromonadaceae;Microbulbifer;(90.85)	96.79	1.3	75.0	2450394	269	1011	4043	9109	119731	33	19876	142	3763
P6071_504_bin34	BACL16	d__Bacteria;p__Proteobacteria;c__Gammaproteobacteria;o__Pseudomonadales;f__Porticoccaceae;g__HTCC2207;s__	Bacteria;Proteobacteria;Gammaproteobacteria;Alteromonadales;Alteromonadaceae;(92.92)	95.09	0.93	33.33	2436507	302	1015	5023	8067	76707	54	14319	185	3800
SRR3727512_bin168	BACL16	d__Bacteria;p__Proteobacteria;c__Gammaproteobacteria;o__Pseudomonadales;f__Porticoccaceae;g__HTCC2207;s__	Bacteria;Proteobacteria;Gammaproteobacteria;Pseudomonadales;Pseudomonadaceae;Cellvibrio;(96.84)	95.74	1.94	0.0	2339490	413	1003	3778	5664	39733	79	9313	269	2582
SRR3727503_bin11	BACL16	d__Bacteria;p__Proteobacteria;c__Gammaproteobacteria;o__Pseudomonadales;f__Porticoccaceae;g__HTCC2207;s__	Bacteria;Proteobacteria;Gammaproteobacteria;Alteromonadales;Alteromonadaceae;SAR92 clade;(96.84)	86.43	1.53	14.29	1984691	694	1002	2154	2859	18606	173	3457	529	1435
P6071_509_bin106	BACL16	d__Bacteria;p__Proteobacteria;c__Gammaproteobacteria;o__Pseudomonadales;f__Porticoccaceae;g__HTCC2207;s__	Bacteria;Proteobacteria;Gammaproteobacteria;Pseudomonadales;Pseudomonadaceae;Pseudomonas;(100.00)	92.35	2.47	75.0	2357020	578	1004	2811	4077	21375	123	5839	406	1811
P6071_505_bin206	BACL16	d__Bacteria;p__Proteobacteria;c__Gammaproteobacteria;o__Pseudomonadales;f__Porticoccaceae;g__HTCC2207;s__	Bacteria;Proteobacteria;Gammaproteobacteria;Alteromonadales;Alteromonadaceae;SAR92 clade;(96.18)	96.68	0.37	100.0	2822630	287	1001	2461	9834	152072	16	47273	124	2792
P6071_513_bin250	BACL16	d__Bacteria;p__Proteobacteria;c__Gammaproteobacteria;o__Pseudomonadales;f__Porticoccaceae;g__HTCC2207;s__	Bacteria;Proteobacteria;Gammaproteobacteria;Pseudomonadales;Pseudomonadaceae;Pseudomonas;(100.00)	97.22	1.48	50.0	2635975	333	1002	3405	7915	73055	40	18343	182	2982
SRR3727507_bin313	BACL16	d__Bacteria;p__Proteobacteria;c__Gammaproteobacteria;o__Pseudomonadales;f__Porticoccaceae;g__HTCC2207;s__	Bacteria;Proteobacteria;Gammaproteobacteria;Alteromonadales;Alteromonadaceae;SAR92 clade;gamma proteobacterium HTCC230;(97.14)	97.22	1.67	40.0	2479579	362	1001	3078	6849	68630	48	15044	203	2678
P6071_506_bin107	BACL16	d__Bacteria;p__Proteobacteria;c__Gammaproteobacteria;o__Pseudomonadales;f__Porticoccaceae;g__HTCC2207;s__	Bacteria;Proteobacteria;Gammaproteobacteria;Pseudomonadales;Pseudomonadaceae;Pseudomonas;(100.00)	90.92	3.27	80.0	2284590	680	1001	2495	3359	21176	162	4142	504	1646
P1994_119_bin143	BACL16	d__Bacteria;p__Proteobacteria;c__Gammaproteobacteria;o__Pseudomonadales;f__Porticoccaceae;g__HTCC2207;s__	Chloroplast;(85.96)	96.64	1.5	66.67	2362779	453	1003	2691	5215	61156	68	9650	286	2000
P1994_111_bin88	BACL16	d__Bacteria;p__Proteobacteria;c__Gammaproteobacteria;o__Pseudomonadales;f__Porticoccaceae;g__HTCC2207;s__	Bacteria;Proteobacteria;Gammaproteobacteria;Pseudomonadales;Pseudomonadaceae;Pseudomonas;(100.00)	77.76	3.18	36.84	1621897	784	1001	1709	2068	15874	239	2219	636	1195
P4201_121_bin10	BACL16	d__Bacteria;p__Proteobacteria;c__Gammaproteobacteria;o__Pseudomonadales;f__Porticoccaceae;g__HTCC2207;s__		93.19	4.69	38.89	2045405	645	1003	2272	3171	23839	153	4027	480	1508
SRR3727516_bin151	BACL16	d__Bacteria;p__Proteobacteria;c__Gammaproteobacteria;o__Pseudomonadales;f__Porticoccaceae;g__HTCC2207;s__	Bacteria;Proteobacteria;Gammaproteobacteria;Alteromonadales;Alteromonadaceae;SAR92 clade;gamma proteobacterium HTCC230;(97.11)	98.15	0.37	100.0	2470712	161	1005	2484	15346	167843	12	75638	51	5705
SRR3727512_bin228	BACL17	d__Bacteria;p__Actinobacteria;c__Acidimicrobiia;o__Microtrichales;f__Ilumatobacteraceae;g__BACL19;s__BACL19 sp2	Bacteria;Actinobacteria;Acidimicrobiia;Acidimicrobiales;Acidimicrobiaceae;Acidimicrobium;Acidithiomicrobium sp. P1;(97.82)	95.3	4.85	45.45	1756084	494	1002	2143	3554	39498	92	5527	345	1446
SRR3727508_bin1	BACL17	d__Bacteria;p__Actinobacteria;c__Acidimicrobiia;o__Microtrichales;f__Ilumatobacteraceae;g__BACL19;s__BACL19 sp2		79.68	2.45	40.0	1557503	555	1002	2068	2806	17503	133	3476	423	1368
P6071_518_bin20	BACL18	d__Bacteria;p__Bacteroidetes;c__Bacteroidia;o__Flavobacteriales;f__Cryomorphaceae;g__Coccinistipes;s__Coccinistipes sp3	Bacteria;Bacteroidetes;Flavobacteria;Flavobacteriales;Flavobacteriaceae;(88.37)	90.32	4.95	92.86	1735201	525	1001	2340	3305	23187	118	4364	387	1548
P4201_111_bin159	BACL18	d__Bacteria;p__Bacteroidetes;c__Bacteroidia;o__Flavobacteriales;f__Cryomorphaceae;g__Coccinistipes;s__Coccinistipes sp3	Bacteria;Bacteroidetes;Flavobacteria;Flavobacteriales;Flavobacteriaceae;(89.53)	95.14	2.42	80.0	1767133	488	1009	2534	3621	20023	103	5307	348	1590
P6071_528_bin22	BACL18	d__Bacteria;p__Bacteroidetes;c__Bacteroidia;o__Flavobacteriales;f__Cryomorphaceae;g__Coccinistipes;s__Coccinistipes sp3	Bacteria;Bacteroidetes;Flavobacteria;Flavobacteriales;Flavobacteriaceae;(88.23)	90.39	3.94	71.43	1715386	640	1001	1946	2680	18796	153	3124	493	1335
P4201_106_bin35	BACL18	d__Bacteria;p__Bacteroidetes;c__Bacteroidia;o__Flavobacteriales;f__Cryomorphaceae;g__Coccinistipes;s__Coccinistipes sp3	Bacteria;Bacteroidetes;Flavobacteria;Flavobacteriales;Flavobacteriaceae;Flavobacterium;(90.30)	91.67	4.68	91.67	1873061	486	1001	2501	3854	36384	95	5556	344	1699
P6071_512_bin38	BACL18	d__Bacteria;p__Bacteroidetes;c__Bacteroidia;o__Flavobacteriales;f__Cryomorphaceae;g__Coccinistipes;s__Coccinistipes sp3	Bacteria;Bacteroidetes;Flavobacteria;Flavobacteriales;Flavobacteriaceae;(100.00)	94.62	3.97	64.29	1809228	475	1002	2430	3808	27774	93	5640	336	1680
P4201_120_bin89	BACL18	d__Bacteria;p__Bacteroidetes;c__Bacteroidia;o__Flavobacteriales;f__Cryomorphaceae;g__Coccinistipes;s__Coccinistipes sp3	Bacteria;Bacteroidetes;Flavobacteria;Flavobacteriales;Flavobacteriaceae;(94.79)	76.99	3.81	50.0	1381855	633	1004	1769	2183	8603	189	2374	511	1273
P6071_527_bin156	BACL18	d__Bacteria;p__Bacteroidetes;c__Bacteroidia;o__Flavobacteriales;f__Cryomorphaceae;g__Coccinistipes;s__Coccinistipes sp3	Bacteria;Bacteroidetes;Flavobacteria;Flavobacteriales;Flavobacteriaceae;(88.48)	84.27	4.66	63.64	1603843	601	1001	1954	2668	28487	148	3279	462	1318
P4201_109_bin171	BACL18	d__Bacteria;p__Bacteroidetes;c__Bacteroidia;o__Flavobacteriales;f__Cryomorphaceae;g__Coccinistipes;s__Coccinistipes sp3	Bacteria;Bacteroidetes;Flavobacteria;Flavobacteriales;(88.19)	92.96	3.94	88.89	1748269	443	1005	2799	3946	24485	100	5506	314	1878
P6071_513_bin22	BACL18	d__Bacteria;p__Bacteroidetes;c__Bacteroidia;o__Flavobacteriales;f__Cryomorphaceae;g__Coccinistipes;s__Coccinistipes sp3	Bacteria;Bacteroidetes;Flavobacteria;Flavobacteriales;Flavobacteriaceae;(89.78)	90.39	4.8	92.86	1803264	487	1008	2492	3702	22776	101	5010	345	1591
SRR3727507_bin70	BACL18	d__Bacteria;p__Bacteroidetes;c__Bacteroidia;o__Flavobacteriales;f__Cryomorphaceae;g__Coccinistipes;s__Coccinistipes sp3	Bacteria;Bacteroidetes;(88.14)	97.31	4.93	83.33	1913339	455	1002	2540	4205	31752	84	6723	309	1714
P1994_108_bin27	BACL19	d__Bacteria;p__Actinobacteria;c__Acidimicrobiia;o__Microtrichales;f__Ilumatobacteraceae;g__BACL19;s__	Bacteria;Actinobacteria;Actinobacteria;Micrococcales;Microbacteriaceae;(98.07)	86.58	4.68	50.0	1488886	590	1004	1967	2523	12927	153	2815	460	1315
P6071_502_bin233	BACL19	d__Bacteria;p__Actinobacteria;c__Acidimicrobiia;o__Microtrichales;f__Ilumatobacteraceae;g__BACL19;s__	Bacteria;Actinobacteria;Acidimicrobiia;Acidimicrobiales;Acidimicrobiaceae;(87.56),Bacteria;(89.90)	88.75	4.8	62.5	1654610	644	1001	1869	2569	16336	157	3092	497	1290
P6071_511_bin181	BACL19	d__Bacteria;p__Actinobacteria;c__Acidimicrobiia;o__Microtrichales;f__Ilumatobacteraceae;g__BACL19;s__	Bacteria;Actinobacteria;Acidimicrobiia;Acidimicrobiales;(84.31)	84.19	1.09	50.0	1544421	683	1006	1745	2261	13060	185	2564	543	1195
P6071_534_bin97	BACL19	d__Bacteria;p__Actinobacteria;c__Acidimicrobiia;o__Microtrichales;f__Ilumatobacteraceae;g__BACL19;s__		77.18	4.0	85.71	1372746	632	1001	1686	2172	11306	180	2457	508	1204
P6071_513_bin133	BACL19	d__Bacteria;p__Actinobacteria;c__Acidimicrobiia;o__Microtrichales;f__Ilumatobacteraceae;g__BACL19;s__	Bacteria;Actinobacteria;Acidimicrobiia;Acidimicrobiales;Acidimicrobiaceae;(85.03)	82.62	2.72	87.5	1385604	695	1003	1614	1993	11043	212	2164	568	1182
P1994_121_bin33	BACL21	d__Bacteria;p__Bacteroidetes;c__Bacteroidia;o__Flavobacteriales;f__Flavobacteriaceae;g__BACL21;s__BACL21 sp1	Bacteria;Bacteroidetes;Flavobacteria;Flavobacteriales;Flavobacteriaceae;(87.46)	93.87	0.25	100.0	1978390	78	1492	9828	25363	211946	11	59382	37	11673
P4201_104_bin110	BACL21	d__Bacteria;p__Bacteroidetes;c__Bacteroidia;o__Flavobacteriales;f__Flavobacteriaceae;g__BACL21;s__BACL21 sp1	Bacteria;Bacteroidetes;Flavobacteria;Flavobacteriales;Flavobacteriaceae;(92.30)	93.49	0.19	100.0	1962347	105	1075	7468	18689	111524	13	58449	49	8076
P4201_102_bin135	BACL21	d__Bacteria;p__Bacteroidetes;c__Bacteroidia;o__Flavobacteriales;f__Flavobacteriaceae;g__BACL21;s__BACL21 sp1		93.87	0.0	0.0	1931852	74	1011	10838	26106	189526	11	60970	33	18729
P1994_105_bin127	BACL21	d__Bacteria;p__Bacteroidetes;c__Bacteroidia;o__Flavobacteriales;f__Flavobacteriaceae;g__BACL21;s__BACL21 sp1	Bacteria;Bacteroidetes;Flavobacteria;Flavobacteriales;Flavobacteriaceae;(91.42)	93.87	0.0	0.0	1921755	38	1011	22816	50572	215463	6	113990	17	32564
P1994_126_bin168	BACL21	d__Bacteria;p__Bacteroidetes;c__Bacteroidia;o__Flavobacteriales;f__Flavobacteriaceae;g__BACL21;s__BACL21 sp1	Bacteria;Bacteroidetes;Flavobacteria;Flavobacteriales;Flavobacteriaceae;Flavobacterium;(94.98)	93.68	1.27	100.0	1931736	99	1009	9957	19512	124389	16	35471	52	9499
P4201_116_bin105	BACL21	d__Bacteria;p__Bacteroidetes;c__Bacteroidia;o__Flavobacteriales;f__Flavobacteriaceae;g__BACL21;s__BACL21 sp1	Bacteria;Bacteroidetes;(95.83)	89.61	0.46	66.67	1818166	378	1009	3359	4809	27570	81	6518	264	2287
P1994_108_bin61	BACL21	d__Bacteria;p__Bacteroidetes;c__Bacteroidia;o__Flavobacteriales;f__Flavobacteriaceae;g__BACL21;s__BACL21 sp1	Bacteria;Bacteroidetes;Flavobacteria;Flavobacteriales;Flavobacteriaceae;Aequorivita;(92.31)	91.12	1.92	50.0	1850093	327	1024	3816	5657	41279	68	8416	219	2661
P1994_104_bin23	BACL21	d__Bacteria;p__Bacteroidetes;c__Bacteroidia;o__Flavobacteriales;f__Flavobacteriaceae;g__BACL21;s__BACL21 sp1	Bacteria;Bacteroidetes;Flavobacteria;Flavobacteriales;Flavobacteriaceae;(96.54),Bacteria;Bacteroidetes;Flavobacteria;Flavobacteriales;Flavobacteriaceae;(91.85)	93.87	0.22	100.0	1957310	90	1011	9027	21747	148987	13	48257	41	12420
P4201_101_bin72	BACL21	d__Bacteria;p__Bacteroidetes;c__Bacteroidia;o__Flavobacteriales;f__Flavobacteriaceae;g__BACL21;s__BACL21 sp1	Bacteria;Bacteroidetes;Flavobacteria;Flavobacteriales;Flavobacteriaceae;(96.54),Bacteria;Bacteroidetes;Flavobacteria;Flavobacteriales;Flavobacteriaceae;(91.85)	93.77	0.0	0.0	2011765	125	1015	2429	16094	140774	11	62353	40	9813
P4201_103_bin17	BACL21	d__Bacteria;p__Bacteroidetes;c__Bacteroidia;o__Flavobacteriales;f__Flavobacteriaceae;g__BACL21;s__BACL21 sp1		93.77	0.02	100.0	1944249	80	1086	12519	24303	145758	13	52323	38	17141
P1994_127_bin51	BACL21	d__Bacteria;p__Bacteroidetes;c__Bacteroidia;o__Flavobacteriales;f__Flavobacteriaceae;g__BACL21;s__BACL21 sp1	Bacteria;Bacteroidetes;Flavobacteria;Flavobacteriales;Flavobacteriaceae;(96.41),Bacteria;Bacteroidetes;Flavobacteria;Flavobacteriales;Flavobacteriaceae;(91.85)	93.87	0.16	100.0	1973366	82	1140	11178	24065	162195	14	46886	40	13227
P4201_124_bin65	BACL21	d__Bacteria;p__Bacteroidetes;c__Bacteroidia;o__Flavobacteriales;f__Flavobacteriaceae;g__BACL21;s__BACL21 sp1		81.39	3.07	11.76	1554926	644	1006	1955	2414	12067	178	2651	508	1304
P4201_120_bin68	BACL21	d__Bacteria;p__Bacteroidetes;c__Bacteroidia;o__Flavobacteriales;f__Flavobacteriaceae;g__BACL21;s__BACL21 sp1	Bacteria;Bacteroidetes;Flavobacteria;Flavobacteriales;Flavobacteriaceae;(95.38)	80.85	2.09	36.36	1597985	617	1002	2101	2589	15090	171	3029	482	1393
P2236_112_bin62	BACL21	d__Bacteria;p__Bacteroidetes;c__Bacteroidia;o__Flavobacteriales;f__Flavobacteriaceae;g__BACL21;s__BACL21 sp1	Bacteria;Bacteroidetes;Flavobacteria;Flavobacteriales;Flavobacteriaceae;(95.49)	92.83	1.58	20.0	1913395	191	1024	6518	10017	55542	36	17370	123	5049
P4201_106_bin37	BACL21	d__Bacteria;p__Bacteroidetes;c__Bacteroidia;o__Flavobacteriales;f__Flavobacteriaceae;g__BACL21;s__BACL21 sp1	Bacteria;Bacteroidetes;Flavobacteria;Flavobacteriales;Flavobacteriaceae;Flavobacterium;(94.94)	85.02	0.67	28.57	1781252	437	1026	2861	4076	31647	96	5296	312	1868
P2236_110_bin16	BACL21	d__Bacteria;p__Bacteroidetes;c__Bacteroidia;o__Flavobacteriales;f__Flavobacteriaceae;g__BACL21;s__BACL21 sp1		88.94	2.49	41.67	1827008	328	1029	4022	5570	25450	71	8085	224	2739
P1994_124_bin110	BACL21	d__Bacteria;p__Bacteroidetes;c__Bacteroidia;o__Flavobacteriales;f__Flavobacteriaceae;g__BACL21;s__BACL21 sp1	Bacteria;Bacteroidetes;Flavobacteria;Flavobacteriales;Flavobacteriaceae;(93.07)	84.28	2.3	41.67	1748856	487	1003	2463	3591	19792	108	4692	356	1747
P6071_506_bin38	BACL21	d__Bacteria;p__Bacteroidetes;c__Bacteroidia;o__Flavobacteriales;f__Flavobacteriaceae;g__BACL21;s__BACL21 sp1	Bacteria;Bacteroidetes;Flavobacteria;Flavobacteriales;Flavobacteriaceae;(91.79)	89.4	2.57	58.33	1892864	308	1020	4257	6145	36625	66	9065	209	2792
P1994_130_bin128	BACL21	d__Bacteria;p__Bacteroidetes;c__Bacteroidia;o__Flavobacteriales;f__Flavobacteriaceae;g__BACL21;s__BACL21 sp1	Bacteria;Bacteroidetes;Flavobacteria;Flavobacteriales;Flavobacteriaceae;(91.11)	93.77	0.69	100.0	1915756	94	1080	10363	20380	85077	16	48909	46	11364
P1994_129_bin143	BACL21	d__Bacteria;p__Bacteroidetes;c__Bacteroidia;o__Flavobacteriales;f__Flavobacteriaceae;g__BACL21;s__BACL21 sp1	Bacteria;Bacteroidetes;Flavobacteria;Flavobacteriales;Flavobacteriaceae;Vitellibacter;(92.30)	91.03	0.97	14.29	1853051	294	1005	3801	6302	49854	51	10031	190	2663
P6071_508_bin118	BACL21	d__Bacteria;p__Bacteroidetes;c__Bacteroidia;o__Flavobacteriales;f__Flavobacteriaceae;g__BACL21;s__BACL21 sp1	Bacteria;Bacteroidetes;Flavobacteria;Flavobacteriales;Flavobacteriaceae;Flavobacterium;Flavobacterium columnare ATCC 49512;(97.24),Bacteria;Bacteroidetes;Flavobacteria;Flavobacteriales;Flavobacteriaceae;(93.36)	88.7	1.47	54.55	1817437	435	1005	3107	4178	21482	101	5490	312	2040
P4201_105_bin187	BACL21	d__Bacteria;p__Bacteroidetes;c__Bacteroidia;o__Flavobacteriales;f__Flavobacteriaceae;g__BACL21;s__BACL21 sp1	Bacteria;Bacteroidetes;Flavobacteria;Flavobacteriales;Flavobacteriaceae;(91.85),Bacteria;Bacteroidetes;Flavobacteria;Flavobacteriales;Flavobacteriaceae;(96.60)	93.87	0.0	0.0	1939903	61	1077	9639	31801	221419	8	83279	24	21479
P6071_513_bin151	BACL22	d__Bacteria;p__Bacteroidetes;c__Bacteroidia;o__Flavobacteriales;f__Flavobacteriaceae;g__Polaribacter;s__Polaribacter sp1	Bacteria;Bacteroidetes;Flavobacteria;Flavobacteriales;Flavobacteriaceae;Polaribacter;Polaribacter sp. K17-16;(97.77)	94.09	2.7	53.85	2292425	529	1001	2915	4333	37321	100	6514	364	1882
P6071_516_bin75	BACL22	d__Bacteria;p__Bacteroidetes;c__Bacteroidia;o__Flavobacteriales;f__Flavobacteriaceae;g__Polaribacter;s__Polaribacter sp1	Bacteria;Bacteroidetes;Flavobacteria;Flavobacteriales;Flavobacteriaceae;(99.52)	96.7	0.86	44.44	2374711	458	1008	3304	5184	39991	85	7897	309	2179
P4201_105_bin153	BACL22	d__Bacteria;p__Bacteroidetes;c__Bacteroidia;o__Flavobacteriales;f__Flavobacteriaceae;g__Polaribacter;s__Polaribacter sp1		92.51	2.82	47.06	2121099	563	1002	2581	3767	25293	121	5272	404	1713
P6071_515_bin40	BACL22	d__Bacteria;p__Bacteroidetes;c__Bacteroidia;o__Flavobacteriales;f__Flavobacteriaceae;g__Polaribacter;s__Polaribacter sp1	Bacteria;Bacteroidetes;Flavobacteria;Flavobacteriales;Flavobacteriaceae;Gelidibacter;Gelidibacter mesophilus;(97.56),Bacteria;Bacteroidetes;Flavobacteria;Flavobacteriales;(89.94)	92.39	2.07	53.85	2192929	530	1001	2787	4137	38762	106	5474	371	1844
P6071_526_bin103	BACL22	d__Bacteria;p__Bacteroidetes;c__Bacteroidia;o__Flavobacteriales;f__Flavobacteriaceae;g__Polaribacter;s__Polaribacter sp1	Bacteria;Bacteroidetes;Flavobacteria;Flavobacteriales;Flavobacteriaceae;Polaribacter;Polaribacter sp. K17-16;(98.02)	93.46	3.82	50.0	2181409	682	1002	2150	3198	20295	153	4289	502	1482
P6071_525_bin32	BACL22	d__Bacteria;p__Bacteroidetes;c__Bacteroidia;o__Flavobacteriales;f__Flavobacteriaceae;g__Polaribacter;s__Polaribacter sp1	Bacteria;Bacteroidetes;Flavobacteria;Flavobacteriales;Flavobacteriaceae;(95.27),Bacteria;Bacteroidetes;Flavobacteria;Flavobacteriales;Flavobacteriaceae;(99.47)	97.09	4.24	60.0	2713930	383	1008	3349	7085	48585	52	14802	214	2649
P1994_126_bin157	BACL22	d__Bacteria;p__Bacteroidetes;c__Bacteroidia;o__Flavobacteriales;f__Flavobacteriaceae;g__Polaribacter;s__Polaribacter sp1		87.75	2.66	18.75	1964110	700	1001	2083	2805	22332	176	3424	538	1436
P1994_120_bin51	BACL22	d__Bacteria;p__Bacteroidetes;c__Bacteroidia;o__Flavobacteriales;f__Flavobacteriaceae;g__Polaribacter;s__Polaribacter sp1	Bacteria;Bacteroidetes;Flavobacteria;Flavobacteriales;Flavobacteriaceae;Polaribacter;Polaribacter sp. K17-16;(97.51)	98.6	2.84	37.5	2592015	302	1002	4605	8582	53936	47	17472	167	3643
P6071_517_bin30	BACL22	d__Bacteria;p__Bacteroidetes;c__Bacteroidia;o__Flavobacteriales;f__Flavobacteriaceae;g__Polaribacter;s__Polaribacter sp1	Bacteria;Bacteroidetes;Flavobacteria;Flavobacteriales;Flavobacteriaceae;(99.45)	75.68	2.1	42.86	1686020	776	1001	1750	2172	9312	227	2391	624	1234
P4201_107_bin21	BACL22	d__Bacteria;p__Bacteroidetes;c__Bacteroidia;o__Flavobacteriales;f__Flavobacteriaceae;g__Polaribacter;s__Polaribacter sp1	Bacteria;Bacteroidetes;Flavobacteria;Flavobacteriales;Flavobacteriaceae;(99.55),Bacteria;Bacteroidetes;Flavobacteria;Flavobacteriales;Flavobacteriaceae;Polaribacter;(94.57)	98.6	3.94	68.42	2660683	427	1004	3623	6231	49622	69	10683	262	2530
P1994_127_bin151	BACL22	d__Bacteria;p__Bacteroidetes;c__Bacteroidia;o__Flavobacteriales;f__Flavobacteriaceae;g__Polaribacter;s__Polaribacter sp1	Bacteria;Bacteroidetes;Flavobacteria;Flavobacteriales;Flavobacteriaceae;Polaribacter;Polaribacter sp. K17-16;(97.02),Bacteria;Bacteroidetes;Flavobacteria;Flavobacteriales;Flavobacteriaceae;(97.43)	93.76	2.31	45.0	2161093	501	1002	3005	4313	24250	104	5893	350	1954
P6071_521_bin140	BACL22	d__Bacteria;p__Bacteroidetes;c__Bacteroidia;o__Flavobacteriales;f__Flavobacteriaceae;g__Polaribacter;s__Polaribacter sp1	Bacteria;Bacteroidetes;Flavobacteria;Flavobacteriales;Flavobacteriaceae;(98.37),Bacteria;Bacteroidetes;Flavobacteria;Flavobacteriales;Flavobacteriaceae;Polaribacter;Polaribacter sp. K17-16;(97.11)	85.71	3.32	45.83	1977755	723	1001	2077	2735	12847	184	3324	553	1338
SRR3727511_bin196	BACL22	d__Bacteria;p__Bacteroidetes;c__Bacteroidia;o__Flavobacteriales;f__Flavobacteriaceae;g__Polaribacter;s__Polaribacter sp1	Bacteria;Bacteroidetes;Flavobacteria;Flavobacteriales;Flavobacteriaceae;(99.50),Bacteria;Bacteroidetes;Flavobacteria;Flavobacteriales;Flavobacteriaceae;Polaribacter;Polaribacter sp. K17-16;(98.18)	97.76	3.78	61.11	2819832	400	1001	2994	7049	68191	49	16364	221	2577
P6071_523_bin218	BACL22	d__Bacteria;p__Bacteroidetes;c__Bacteroidia;o__Flavobacteriales;f__Flavobacteriaceae;g__Polaribacter;s__Polaribacter sp1	Bacteria;Bacteroidetes;Flavobacteria;Flavobacteriales;Flavobacteriaceae;Polaribacter;Polaribacter sp. K17-16;(97.19),Bacteria;Bacteroidetes;Flavobacteria;Flavobacteriales;Flavobacteriaceae;(99.51)	97.43	2.94	53.33	2549427	303	1001	5167	8413	45676	53	15596	172	3839
P6071_524_bin18	BACL22	d__Bacteria;p__Bacteroidetes;c__Bacteroidia;o__Flavobacteriales;f__Flavobacteriaceae;g__Polaribacter;s__Polaribacter sp1	Bacteria;Bacteroidetes;Flavobacteria;Flavobacteriales;Flavobacteriaceae;(99.27),Bacteria;Bacteroidetes;Flavobacteria;Flavobacteriales;Flavobacteriaceae;Polaribacter;Polaribacter sp. K17-16;(98.30)	86.71	2.49	46.67	2023547	676	1004	2205	2993	27012	159	3763	508	1426
P4201_101_bin60	BACL22	d__Bacteria;p__Bacteroidetes;c__Bacteroidia;o__Flavobacteriales;f__Flavobacteriaceae;g__Polaribacter;s__Polaribacter sp1	Bacteria;Bacteroidetes;Flavobacteria;Flavobacteriales;Flavobacteriaceae;Polaribacter;Polaribacter sp. K17-16;(97.59),Bacteria;Bacteroidetes;Flavobacteria;Flavobacteriales;Flavobacteriaceae;(99.57)	93.46	4.57	45.16	2119235	415	1001	3161	5106	51834	71	8132	267	2096
P4201_104_bin35	BACL22	d__Bacteria;p__Bacteroidetes;c__Bacteroidia;o__Flavobacteriales;f__Flavobacteriaceae;g__Polaribacter;s__Polaribacter sp1	Bacteria;Bacteroidetes;Flavobacteria;Flavobacteriales;Flavobacteriaceae;(99.57)	97.6	2.4	58.33	2459703	305	1005	4322	8064	70210	46	14751	170	3341
SRR3727507_bin257	BACL23	d__Bacteria;p__Bacteroidetes;c__Bacteroidia;o__Flavobacteriales;f__Cryomorphaceae;g__Coccinistipes	Bacteria;Bacteroidetes;Flavobacteria;Flavobacteriales;Flavobacteriaceae;(86.64)	97.58	0.32	100.0	1971756	115	1010	3563	17145	168787	9	60666	41	8112
SRR3727517_bin35	BACL23	d__Bacteria;p__Bacteroidetes;c__Bacteroidia;o__Flavobacteriales;f__Cryomorphaceae;g__Coccinistipes	Bacteria;Bacteroidetes;Flavobacteria;Flavobacteriales;(88.95)	98.12	1.61	100.0	2059861	175	1010	3222	11770	93805	16	43957	76	3836
P4201_121_bin40	BACL23	d__Bacteria;p__Bacteroidetes;c__Bacteroidia;o__Flavobacteriales;f__Cryomorphaceae;g__Coccinistipes		95.41	1.93	75.0	1787212	320	1013	3639	5585	38877	63	8971	205	2430
P6071_529_bin116	BACL23	d__Bacteria;p__Bacteroidetes;c__Bacteroidia;o__Flavobacteriales;f__Cryomorphaceae;g__Coccinistipes	Bacteria;Bacteroidetes;Flavobacteria;Flavobacteriales;Flavobacteriaceae;(86.80)	96.13	0.0	0.0	1816253	266	1012	3898	6828	44082	44	13181	159	2865
SRR3727511_bin123	BACL23	d__Bacteria;p__Bacteroidetes;c__Bacteroidia;o__Flavobacteriales;f__Cryomorphaceae;g__Coccinistipes	Bacteria;Bacteroidetes;(96.62),Bacteria;Bacteroidetes;Flavobacteria;Flavobacteriales;Cryomorphaceae;(88.64)	98.12	1.94	100.0	2112396	204	1008	2624	10354	122413	13	44967	86	3238
P4201_111_bin164	BACL23	d__Bacteria;p__Bacteroidetes;c__Bacteroidia;o__Flavobacteriales;f__Cryomorphaceae;g__Coccinistipes	Bacteria;Bacteroidetes;Flavobacteria;Flavobacteriales;Flavobacteriaceae;Flavobacterium;(96.46),Bacteria;Bacteroidetes;Flavobacteria;Flavobacteriales;(89.44)	98.12	2.85	92.86	1946651	154	1016	3150	12640	183865	14	42281	61	4906
P4201_112_bin30	BACL23	d__Bacteria;p__Bacteroidetes;c__Bacteroidia;o__Flavobacteriales;f__Cryomorphaceae;g__Coccinistipes		97.85	1.54	88.89	1838720	285	1016	4249	6451	37179	56	10123	186	2954
P4201_122_bin98	BACL23	d__Bacteria;p__Bacteroidetes;c__Bacteroidia;o__Flavobacteriales;f__Cryomorphaceae;g__Coccinistipes	Bacteria;Bacteroidetes;Flavobacteria;Flavobacteriales;Flavobacteriaceae;(87.18)	82.08	0.34	33.33	1352848	128	1024	7544	10569	42805	27	15081	79	5926
P4201_123_bin112	BACL23	d__Bacteria;p__Bacteroidetes;c__Bacteroidia;o__Flavobacteriales;f__Cryomorphaceae;g__Coccinistipes	Bacteria;Bacteroidetes;Flavobacteria;Flavobacteriales;Flavobacteriaceae;(86.00)	84.19	4.21	61.54	1520727	602	1002	1990	2526	12075	166	3087	472	1324
P6071_517_bin121	BACL23	d__Bacteria;p__Bacteroidetes;c__Bacteroidia;o__Flavobacteriales;f__Cryomorphaceae;g__Coccinistipes		78.84	1.0	50.0	1401513	624	1001	1801	2246	11322	183	2473	499	1292
P6071_503_bin20	BACL23	d__Bacteria;p__Bacteroidetes;c__Bacteroidia;o__Flavobacteriales;f__Cryomorphaceae;g__Coccinistipes	Bacteria;Bacteroidetes;Flavobacteria;Flavobacteriales;Flavobacteriaceae;(87.27)	87.26	4.02	60.0	1626733	538	1006	2319	3023	13697	141	3761	408	1547
P2236_110_bin104	BACL23	d__Bacteria;p__Bacteroidetes;c__Bacteroidia;o__Flavobacteriales;f__Cryomorphaceae;g__Coccinistipes	Bacteria;Bacteroidetes;Flavobacteria;Flavobacteriales;Flavobacteriaceae;(89.35)	98.12	0.27	100.0	1851041	97	1171	8320	19082	102275	14	38085	50	8287
P4201_110_bin32	BACL23	d__Bacteria;p__Bacteroidetes;c__Bacteroidia;o__Flavobacteriales;f__Cryomorphaceae;g__Coccinistipes	Bacteria;Bacteroidetes;Flavobacteria;Flavobacteriales;Flavobacteriaceae;(88.39)	98.12	1.13	100.0	1952229	136	1007	2854	14354	119318	14	44958	51	7433
SRR3727512_bin222	BACL23	d__Bacteria;p__Bacteroidetes;c__Bacteroidia;o__Flavobacteriales;f__Cryomorphaceae;g__Coccinistipes	Bacteria;Bacteroidetes;Flavobacteria;Flavobacteriales;Cryomorphaceae;(88.29),Bacteria;Bacteroidetes;Flavobacteria;Flavobacteriales;Flavobacteriaceae;(88.39),Bacteria;Bacteroidetes;Flavobacteria;Flavobacteriales;Flavobacteriaceae;Flavobacterium;(94.73),Bacteria;Bacteroidetes;Flavobacteria;Flavobacteriales;Cryomorphaceae;Owenweeksia;(90.07)	98.12	0.0	0.0	1907221	95	1178	5991	20076	169823	11	64868	39	8085
P6071_534_bin212	BACL23	d__Bacteria;p__Bacteroidetes;c__Bacteroidia;o__Flavobacteriales;f__Cryomorphaceae;g__Coccinistipes	Bacteria;Bacteroidetes;Flavobacteria;Flavobacteriales;Flavobacteriaceae;(87.27)	96.95	0.75	66.67	1977672	224	1005	3184	8828	101893	22	23769	111	3275
P6071_502_bin142	BACL23	d__Bacteria;p__Bacteroidetes;c__Bacteroidia;o__Flavobacteriales;f__Cryomorphaceae;g__Coccinistipes	Bacteria;Bacteroidetes;Flavobacteria;Flavobacteriales;Flavobacteriaceae;(87.27),Bacteria;Bacteroidetes;(90.41)	97.58	0.81	100.0	1944877	187	1002	3027	10400	104009	21	31845	85	4131
P6071_501_bin140	BACL23	d__Bacteria;p__Bacteroidetes;c__Bacteroidia;o__Flavobacteriales;f__Cryomorphaceae;g__Coccinistipes	Bacteria;Bacteroidetes;(98.38)	89.46	1.66	50.0	1658172	504	1017	2542	3290	14414	128	4187	380	1679
P6071_516_bin287	BACL23	d__Bacteria;p__Bacteroidetes;c__Bacteroidia;o__Flavobacteriales;f__Cryomorphaceae;g__Coccinistipes	Bacteria;Bacteroidetes;Flavobacteria;Flavobacteriales;Cryomorphaceae;(87.30)	98.12	0.27	100.0	1880627	105	1046	8010	17910	106753	15	43037	47	9362
SRR3727516_bin67	BACL23	d__Bacteria;p__Bacteroidetes;c__Bacteroidia;o__Flavobacteriales;f__Cryomorphaceae;g__Coccinistipes	Bacteria;Bacteroidetes;Flavobacteria;Flavobacteriales;Cryomorphaceae;(88.43)	98.12	1.83	83.33	2064924	181	1009	2850	11408	169079	13	42911	74	3937
P6071_504_bin231	BACL23	d__Bacteria;p__Bacteroidetes;c__Bacteroidia;o__Flavobacteriales;f__Cryomorphaceae;g__Coccinistipes	Bacteria;Bacteroidetes;Flavobacteria;Flavobacteriales;(89.30)	98.12	0.69	100.0	1881130	115	1049	8510	16357	89783	18	30799	63	7240
P6071_532_bin58	BACL23	d__Bacteria;p__Bacteroidetes;c__Bacteroidia;o__Flavobacteriales;f__Cryomorphaceae;g__Coccinistipes	Bacteria;Bacteroidetes;Flavobacteria;Flavobacteriales;Flavobacteriaceae;Flavobacterium;(93.39)	92.83	2.85	62.5	1821243	409	1011	3220	4452	32810	86	6124	285	2027
P4201_101_bin79	BACL24	d__Bacteria;p__Verrucomicrobia;c__Verrucomicrobiae;o__Opitutales;f__Puniceicoccaceae;g__Coraliomargarita		98.65	0.0	0.0	2783921	194	1003	8319	14350	87421	32	28556	107	6836
P4201_103_bin0	BACL25	d__Bacteria;p__Actinobacteria;c__Actinobacteria;o__Actinomycetales;f__Microbacteriaceae;g__BACL25;s__BACL25 sp1		93.46	2.21	54.55	1551995	333	1006	2776	4660	46358	57	7712	218	1904
P4201_102_bin170	BACL25	d__Bacteria;p__Actinobacteria;c__Actinobacteria;o__Actinomycetales;f__Microbacteriaceae;g__BACL25;s__BACL25 sp1	Bacteria;Actinobacteria;Actinobacteria;Micrococcales;Microbacteriaceae;(94.17)	82.92	3.99	53.33	1351818	511	1001	1929	2645	14981	133	3330	396	1357
P1994_116_bin58	BACL25	d__Bacteria;p__Actinobacteria;c__Actinobacteria;o__Actinomycetales;f__Microbacteriaceae;g__BACL25;s__BACL25 sp1		76.86	2.71	25.0	1261077	582	1002	1707	2166	11445	165	2458	466	1175
P4201_104_bin45	BACL25	d__Bacteria;p__Actinobacteria;c__Actinobacteria;o__Actinomycetales;f__Microbacteriaceae;g__BACL25;s__BACL25 sp1		92.97	4.12	73.33	1676744	310	1004	2351	5408	68752	42	11057	189	1899
P4201_116_bin59	BACL25	d__Bacteria;p__Actinobacteria;c__Actinobacteria;o__Actinomycetales;f__Microbacteriaceae;g__BACL25;s__BACL25 sp1	Bacteria;Actinobacteria;Actinobacteria;Micrococcales;Microbacteriaceae;(94.81)	93.14	3.2	100.0	1609990	351	1006	2637	4586	33057	56	7688	233	1772
P1994_117_bin66	BACL25	d__Bacteria;p__Actinobacteria;c__Actinobacteria;o__Actinomycetales;f__Microbacteriaceae;g__BACL25;s__BACL25 sp1		85.4	1.75	40.0	1404601	489	1006	2186	2872	18570	124	3576	372	1404
P4201_114_bin173	BACL25	d__Bacteria;p__Actinobacteria;c__Actinobacteria;o__Actinomycetales;f__Microbacteriaceae;g__BACL25;s__BACL25 sp1		91.14	2.63	36.36	1533277	448	1002	2403	3422	26024	98	4645	322	1464
P4201_105_bin222	BACL26	d__Bacteria;p__Proteobacteria;c__Gammaproteobacteria;o__Pseudomonadales;f__Porticoccaceae	Bacteria;Proteobacteria;Gammaproteobacteria;Alteromonadales;Alteromonadaceae;(98.81)	97.04	0.93	33.33	2661831	174	1008	4900	15297	185740	17	37865	75	7178
P4201_101_bin41	BACL26	d__Bacteria;p__Proteobacteria;c__Gammaproteobacteria;o__Pseudomonadales;f__Porticoccaceae	Bacteria;Proteobacteria;Gammaproteobacteria;Alteromonadales;Alteromonadaceae;(96.21)	98.15	0.74	0.0	2490659	112	1002	3833	22238	223349	10	86460	38	13769
P1994_105_bin66	BACL26	d__Bacteria;p__Proteobacteria;c__Gammaproteobacteria;o__Pseudomonadales;f__Porticoccaceae		88.58	1.48	42.86	2174044	632	1004	2542	3439	19348	147	4523	466	1651
P1994_127_bin76	BACL26	d__Bacteria;p__Proteobacteria;c__Gammaproteobacteria;o__Pseudomonadales;f__Porticoccaceae	Bacteria;Proteobacteria;Gammaproteobacteria;Alteromonadales;Alteromonadaceae;(99.08)	98.15	0.37	0.0	2874216	210	1007	3600	13686	199126	17	47015	85	5383
P4201_103_bin51	BACL26	d__Bacteria;p__Proteobacteria;c__Gammaproteobacteria;o__Pseudomonadales;f__Porticoccaceae	Bacteria;Proteobacteria;Gammaproteobacteria;Alteromonadales;Alteromonadaceae;(96.06)	97.41	0.37	0.0	2750099	123	1021	3086	22358	379336	8	86128	38	14250
P1994_130_bin86	BACL26	d__Bacteria;p__Proteobacteria;c__Gammaproteobacteria;o__Pseudomonadales;f__Porticoccaceae	Bacteria;Proteobacteria;Gammaproteobacteria;Alteromonadales;Alteromonadaceae;SAR92 clade;(96.70)	97.73	1.48	60.0	2630361	365	1002	4291	7206	49704	66	12811	220	3111
P4201_116_bin41	BACL26	d__Bacteria;p__Proteobacteria;c__Gammaproteobacteria;o__Pseudomonadales;f__Porticoccaceae	Bacteria;Proteobacteria;Gammaproteobacteria;Alteromonadales;Alteromonadaceae;SAR92 clade;(99.44)	96.3	0.86	50.0	2554155	196	1009	4988	13031	120150	26	34434	90	7225
P4201_102_bin45	BACL26	d__Bacteria;p__Proteobacteria;c__Gammaproteobacteria;o__Pseudomonadales;f__Porticoccaceae	Bacteria;Proteobacteria;Gammaproteobacteria;Alteromonadales;Alteromonadaceae;SAR92 clade;(99.49)	88.52	0.37	0.0	1982467	33	2452	45259	60074	142054	8	110247	20	34918
P4201_104_bin26	BACL26	d__Bacteria;p__Proteobacteria;c__Gammaproteobacteria;o__Pseudomonadales;f__Porticoccaceae	Bacteria;Proteobacteria;Gammaproteobacteria;Alteromonadales;Alteromonadaceae;(98.27)	96.67	0.37	0.0	2498113	105	1003	3097	23791	390958	7	96440	30	15790
P6071_502_bin183	BACL27	d__Bacteria;p__Actinobacteria;c__Acidimicrobiia;o__Microtrichales;f__Ilumatobacteraceae;g__BACL19;s__BACL19 sp3		86.13	2.83	66.67	1622328	588	1006	2053	2759	17298	144	3288	450	1375
P1994_104_bin141	BACL27	d__Bacteria;p__Actinobacteria;c__Acidimicrobiia;o__Microtrichales;f__Ilumatobacteraceae;g__BACL19;s__BACL19 sp3	Bacteria;Actinobacteria;Actinobacteria;(100.00),Bacteria;(95.25)	78.63	4.95	61.54	1617742	648	1005	1846	2496	13804	165	2939	505	1285
P4201_102_bin31	BACL27	d__Bacteria;p__Actinobacteria;c__Acidimicrobiia;o__Microtrichales;f__Ilumatobacteraceae;g__BACL19;s__BACL19 sp3		82.91	3.45	50.0	1519236	634	1002	1901	2396	15198	173	2676	500	1282
P6071_533_bin175	BACL27	d__Bacteria;p__Actinobacteria;c__Acidimicrobiia;o__Microtrichales;f__Ilumatobacteraceae;g__BACL19;s__BACL19 sp3	Bacteria;Actinobacteria;Acidimicrobiia;Acidimicrobiales;Acidimicrobiaceae;(87.06)	90.5	3.92	71.43	1953826	569	1003	2285	3433	19726	113	4751	412	1545
P4201_104_bin155	BACL27	d__Bacteria;p__Actinobacteria;c__Acidimicrobiia;o__Microtrichales;f__Ilumatobacteraceae;g__BACL19;s__BACL19 sp3	Bacteria;Actinobacteria;Acidimicrobiia;Acidimicrobiales;(89.58)	91.45	4.59	38.46	1786241	495	1002	2411	3608	32061	105	4933	352	1561
P1994_125_bin26	BACL28	d__Bacteria;p__Actinobacteria;c__Actinobacteria;o__Actinomycetales;f__Microbacteriaceae;g__Aquiluna	Bacteria;Actinobacteria;Actinobacteria;Micrococcales;(95.76)	94.49	2.78	90.0	1393407	297	1032	2900	4691	30898	54	7454	203	1952
P4201_105_bin27	BACL28	d__Bacteria;p__Actinobacteria;c__Actinobacteria;o__Actinomycetales;f__Microbacteriaceae;g__Aquiluna	Bacteria;Actinobacteria;Actinobacteria;Micrococcales;Microbacteriaceae;(96.07),Bacteria;Actinobacteria;Actinobacteria;Micrococcales;Microbacteriaceae;(96.75)	90.64	2.19	66.67	1220864	304	1005	2934	4016	20196	69	5424	219	1906
P4201_120_bin104	BACL28	d__Bacteria;p__Actinobacteria;c__Actinobacteria;o__Actinomycetales;f__Microbacteriaceae;g__Aquiluna		83.57	1.23	33.33	1134327	411	1003	2111	2759	12242	104	3378	314	1346
P4201_121_bin124	BACL28	d__Bacteria;p__Actinobacteria;c__Actinobacteria;o__Actinomycetales;f__Microbacteriaceae;g__Aquiluna		82.33	2.69	75.0	1016755	428	1004	1940	2375	11692	122	2720	340	1305
SRR3727521_bin73	BACL28	d__Bacteria;p__Actinobacteria;c__Actinobacteria;o__Actinomycetales;f__Microbacteriaceae;g__Aquiluna		89.42	2.59	87.5	1165548	349	1025	2629	3339	16864	90	4263	259	1726
SRR3727503_bin111	BACL28	d__Bacteria;p__Actinobacteria;c__Actinobacteria;o__Actinomycetales;f__Microbacteriaceae;g__Aquiluna	Bacteria;Actinobacteria;Actinobacteria;Micrococcales;Microbacteriaceae;Candidatus Aquiluna;Candidatus Aquiluna rubra;(97.21)	94.4	4.78	91.67	1444343	301	1002	2861	4798	43590	51	7171	199	1974
P4201_101_bin61	BACL28	d__Bacteria;p__Actinobacteria;c__Actinobacteria;o__Actinomycetales;f__Microbacteriaceae;g__Aquiluna	Bacteria;Actinobacteria;Actinobacteria;(94.91),Bacteria;Actinobacteria;Actinobacteria;Micrococcales;Microbacteriaceae;(95.93)	94.01	4.39	75.0	1352737	239	1003	3435	5659	37854	39	9523	151	2361
P4201_107_bin51	BACL28	d__Bacteria;p__Actinobacteria;c__Actinobacteria;o__Actinomycetales;f__Microbacteriaceae;g__Aquiluna	Bacteria;Actinobacteria;Actinobacteria;Micrococcales;Microbacteriaceae;(96.63)	92.06	3.79	91.67	1305838	274	1020	3076	4765	38530	50	7376	185	2013
P4201_118_bin36	BACL28	d__Bacteria;p__Actinobacteria;c__Actinobacteria;o__Actinomycetales;f__Microbacteriaceae;g__Aquiluna	Bacteria;Actinobacteria;Actinobacteria;Micrococcales;Microbacteriaceae;(95.45)	87.04	1.27	80.0	1225280	364	1004	2448	3366	19441	84	4380	267	1541
P6071_531_bin271	BACL28	d__Bacteria;p__Actinobacteria;c__Actinobacteria;o__Actinomycetales;f__Microbacteriaceae;g__Aquiluna	Bacteria;Actinobacteria;Actinobacteria;Micrococcales;Microbacteriaceae;(95.04)	79.21	2.5	57.14	1116625	453	1010	1950	2464	16523	123	2831	355	1295
P6071_506_bin46	BACL28	d__Bacteria;p__Actinobacteria;c__Actinobacteria;o__Actinomycetales;f__Microbacteriaceae;g__Aquiluna	Bacteria;Actinobacteria;Actinobacteria;Micrococcales;Microbacteriaceae;(96.01)	77.92	3.96	76.92	1174758	426	1009	2159	2757	15321	114	3238	329	1459
SRR3727511_bin290	BACL28	d__Bacteria;p__Actinobacteria;c__Actinobacteria;o__Actinomycetales;f__Microbacteriaceae;g__Aquiluna		87.57	3.63	75.0	1201231	364	1006	2263	3300	18413	85	4263	270	1558
P6071_526_bin145	BACL28	d__Bacteria;p__Actinobacteria;c__Actinobacteria;o__Actinomycetales;f__Microbacteriaceae;g__Aquiluna	Bacteria;Actinobacteria;Actinobacteria;Micrococcales;Microbacteriaceae;(98.34)	82.28	3.92	72.73	1110419	437	1003	2057	2541	21857	120	2913	342	1367
SRR3727525_bin66	BACL28	d__Bacteria;p__Actinobacteria;c__Actinobacteria;o__Actinomycetales;f__Microbacteriaceae;g__Aquiluna		94.49	1.12	100.0	1264271	185	1017	3951	6833	53672	30	11754	112	2793
P1994_114_bin41	BACL28	d__Bacteria;p__Actinobacteria;c__Actinobacteria;o__Actinomycetales;f__Microbacteriaceae;g__Aquiluna	Bacteria;Actinobacteria;Actinobacteria;Micrococcales;Microbacteriaceae;(96.06)	94.3	4.37	100.0	1508181	328	1001	2446	4598	34152	51	8508	214	1798
P6071_506_bin193	BACL29	d__Bacteria;p__Bacteroidetes;c__Bacteroidia;o__Flavobacteriales;f__Flavobacteriaceae;g__MAG-121220-bin8;s__	Bacteria;Bacteroidetes;Flavobacteria;Flavobacteriales;Flavobacteriaceae;Psychroserpens;(90.41)	82.28	1.27	33.33	1700040	150	1006	6968	11333	85098	26	19641	90	5174
P4201_105_bin113	BACL29	d__Bacteria;p__Bacteroidetes;c__Bacteroidia;o__Flavobacteriales;f__Flavobacteriaceae;g__MAG-121220-bin8;s__		88.92	1.1	50.0	1538301	367	1004	2549	4191	46519	65	6218	253	1760
P4201_104_bin32	BACL29	d__Bacteria;p__Bacteroidetes;c__Bacteroidia;o__Flavobacteriales;f__Flavobacteriaceae;g__MAG-121220-bin8;s__	Bacteria;Bacteroidetes;Flavobacteria;Flavobacteriales;Flavobacteriaceae;Psychroserpens;(90.05)	97.79	0.0	0.0	1740310	164	1004	6051	10611	85450	26	21594	95	5197
P2236_102_bin124	BACL29	d__Bacteria;p__Bacteroidetes;c__Bacteroidia;o__Flavobacteriales;f__Flavobacteriaceae;g__MAG-121220-bin8;s__	Bacteria;Bacteroidetes;Flavobacteria;Flavobacteriales;Flavobacteriaceae;(89.64)	97.06	0.0	0.0	1762196	210	1036	5061	8391	76261	38	13688	130	3927
P4201_124_bin145	BACL29	d__Bacteria;p__Bacteroidetes;c__Bacteroidia;o__Flavobacteriales;f__Flavobacteriaceae;g__MAG-121220-bin8;s__		78.25	2.3	33.33	1237135	585	1004	1650	2114	12554	170	2316	473	1227
P1994_121_bin144	BACL29	d__Bacteria;p__Bacteroidetes;c__Bacteroidia;o__Flavobacteriales;f__Flavobacteriaceae;g__MAG-121220-bin8;s__	Bacteria;Bacteroidetes;Flavobacteria;Flavobacteriales;Flavobacteriaceae;Algibacter;(90.33)	97.06	2.94	0.0	1784436	159	1014	5883	11222	76934	23	23766	92	4886
P4201_116_bin88	BACL29	d__Bacteria;p__Bacteroidetes;c__Bacteroidia;o__Flavobacteriales;f__Flavobacteriaceae;g__MAG-121220-bin8;s__		91.19	2.45	20.0	1590097	495	1004	2395	3212	23770	121	3842	371	1608
P4201_102_bin22	BACL29	d__Bacteria;p__Bacteroidetes;c__Bacteroidia;o__Flavobacteriales;f__Flavobacteriaceae;g__MAG-121220-bin8;s__	Bacteria;Bacteroidetes;Flavobacteria;Flavobacteriales;Flavobacteriaceae;Psychroserpens;(90.37)	88.97	1.1	0.0	1597429	372	1004	2821	4294	49587	71	6199	263	1898
SRR3727511_bin284	BACL31	d__Bacteria;p__Bacteroidetes;c__Bacteroidia;o__Flavobacteriales;f__Flavobacteriaceae;g__MS024-2A	Bacteria;Bacteroidetes;Flavobacteria;Flavobacteriales;Flavobacteriaceae;(90.21),Bacteria;Bacteroidetes;Flavobacteria;Flavobacteriales;Flavobacteriaceae;(96.45)	99.63	0.0	0.0	2702449	230	1005	2498	11749	226474	12	67951	84	3648
SRR3727516_bin122	BACL31	d__Bacteria;p__Bacteroidetes;c__Bacteroidia;o__Flavobacteriales;f__Flavobacteriaceae;g__MS024-2A		99.63	0.0	0.0	2607788	241	1010	2221	10820	210031	13	69947	88	3240
SRR3727525_bin28	BACL31	d__Bacteria;p__Bacteroidetes;c__Bacteroidia;o__Flavobacteriales;f__Flavobacteriaceae;g__MS024-2A		99.63	0.0	0.0	2470357	212	1002	2254	11652	184493	12	62288	74	3665
P6071_508_bin163	BACL31	d__Bacteria;p__Bacteroidetes;c__Bacteroidia;o__Flavobacteriales;f__Flavobacteriaceae;g__MS024-2A	Bacteria;Bacteroidetes;Flavobacteria;Flavobacteriales;Flavobacteriaceae;(90.63),Bacteria;Bacteroidetes;Flavobacteria;Flavobacteriales;Flavobacteriaceae;(96.22)	99.63	0.74	0.0	2513774	279	1009	2378	9009	163379	23	30206	125	2768
P6071_533_bin270	BACL31	d__Bacteria;p__Bacteroidetes;c__Bacteroidia;o__Flavobacteriales;f__Flavobacteriaceae;g__MS024-2A	Bacteria;Bacteroidetes;Flavobacteria;Flavobacteriales;Flavobacteriaceae;(89.29)	96.35	1.1	50.0	2145064	327	1004	3916	6559	47451	56	11448	196	2727
P6071_528_bin58	BACL31	d__Bacteria;p__Bacteroidetes;c__Bacteroidia;o__Flavobacteriales;f__Flavobacteriaceae;g__MS024-2A	Bacteria;Bacteroidetes;Bacteroidia;Bacteroidales;Bacteroidaceae;Bacteroides;(98.41)	89.5	1.4	60.0	2152711	676	1003	2250	3184	16658	155	4298	499	1461
P6071_527_bin62	BACL31	d__Bacteria;p__Bacteroidetes;c__Bacteroidia;o__Flavobacteriales;f__Flavobacteriaceae;g__MS024-2A	Bacteria;Bacteroidetes;Flavobacteria;Flavobacteriales;Flavobacteriaceae;(86.45)	89.71	4.97	11.11	1808088	711	1001	1901	2543	17652	186	2977	556	1339
P6071_514_bin218	BACL31	d__Bacteria;p__Bacteroidetes;c__Bacteroidia;o__Flavobacteriales;f__Flavobacteriaceae;g__MS024-2A	Bacteria;Bacteroidetes;Flavobacteria;Flavobacteriales;Flavobacteriaceae;(87.36)	99.63	0.43	50.0	2536903	226	1008	2353	11225	155592	14	54410	86	3718
P6071_526_bin151	BACL31	d__Bacteria;p__Bacteroidetes;c__Bacteroidia;o__Flavobacteriales;f__Flavobacteriaceae;g__MS024-2A	Bacteria;Bacteroidetes;Flavobacteria;Flavobacteriales;Flavobacteriaceae;(93.45),Bacteria;Bacteroidetes;Flavobacteria;Flavobacteriales;Flavobacteriaceae;(91.17)	98.9	0.37	100.0	2463729	217	1002	2101	11353	206867	11	69812	73	3159
P6071_515_bin202	BACL31	d__Bacteria;p__Bacteroidetes;c__Bacteroidia;o__Flavobacteriales;f__Flavobacteriaceae;g__MS024-2A		98.13	0.74	0.0	2265022	246	1001	2953	9207	96666	27	27480	117	3237
P6071_525_bin245	BACL31	d__Bacteria;p__Bacteroidetes;c__Bacteroidia;o__Flavobacteriales;f__Flavobacteriaceae;g__MS024-2A	Bacteria;Bacteroidetes;Flavobacteria;Flavobacteriales;Flavobacteriaceae;(90.37)	99.63	0.0	0.0	2622868	228	1003	2251	11503	174639	10	96488	81	3402
P1994_118_bin86	BACL31	d__Bacteria;p__Bacteroidetes;c__Bacteroidia;o__Flavobacteriales;f__Flavobacteriaceae;g__MS024-2A	Bacteria;Bacteroidetes;Flavobacteria;Flavobacteriales;Flavobacteriaceae;(96.63)	80.62	1.47	33.33	1586190	726	1004	1806	2184	11242	217	2296	585	1265
P6071_502_bin303	BACL31	d__Bacteria;p__Bacteroidetes;c__Bacteroidia;o__Flavobacteriales;f__Flavobacteriaceae;g__MS024-2A	Bacteria;Bacteroidetes;Flavobacteria;Flavobacteriales;Flavobacteriaceae;Flavobacterium;(95.28)	99.63	0.74	100.0	2390453	201	1002	2224	11892	192141	10	77380	65	3343
P1994_110_bin59	BACL31	d__Bacteria;p__Bacteroidetes;c__Bacteroidia;o__Flavobacteriales;f__Flavobacteriaceae;g__MS024-2A	Bacteria;Bacteroidetes;Flavobacteria;Flavobacteriales;Flavobacteriaceae;(98.95)	99.63	0.74	100.0	2316925	152	1005	2294	15242	182544	11	69516	47	5830
P6071_524_bin6	BACL31	d__Bacteria;p__Bacteroidetes;c__Bacteroidia;o__Flavobacteriales;f__Flavobacteriaceae;g__MS024-2A	Bacteria;Bacteroidetes;Flavobacteria;Flavobacteriales;Flavobacteriaceae;(90.45)	99.63	0.0	0.0	2306501	123	1023	3996	18752	273795	9	80262	43	6579
P1994_111_bin149	BACL31	d__Bacteria;p__Bacteroidetes;c__Bacteroidia;o__Flavobacteriales;f__Flavobacteriaceae;g__MS024-2A	Bacteria;Bacteroidetes;Flavobacteria;Flavobacteriales;Flavobacteriaceae;(97.09)	99.63	1.47	33.33	2386925	235	1001	2235	10157	116019	15	48033	90	2900
P6071_517_bin253	BACL31	d__Bacteria;p__Bacteroidetes;c__Bacteroidia;o__Flavobacteriales;f__Flavobacteriaceae;g__MS024-2A	Bacteria;Bacteroidetes;Flavobacteria;Flavobacteriales;Flavobacteriaceae;(97.08),Bacteria;Bacteroidetes;Flavobacteria;Flavobacteriales;Flavobacteriaceae;(91.00),Bacteria;Bacteroidetes;Flavobacteria;Flavobacteriales;Flavobacteriaceae;(87.94),Bacteria;Bacteroidetes;Flavobacteria;Flavobacteriales;Flavobacteriaceae;(96.01)	92.83	2.6	33.33	2159408	572	1002	2539	3775	32548	123	5426	411	1725
P4201_119_bin73	BACL31	d__Bacteria;p__Bacteroidetes;c__Bacteroidia;o__Flavobacteriales;f__Flavobacteriaceae;g__MS024-2A		99.26	0.8	50.0	2265959	249	1005	4352	9100	73966	34	18519	133	3553
P6071_534_bin80	BACL31	d__Bacteria;p__Bacteroidetes;c__Bacteroidia;o__Flavobacteriales;f__Flavobacteriaceae;g__MS024-2A	Bacteria;Bacteroidetes;Flavobacteria;Flavobacteriales;Flavobacteriaceae;(89.03),Bacteria;Bacteroidetes;Flavobacteria;Flavobacteriales;Flavobacteriaceae;Flavobacterium;(97.88)	97.43	1.65	40.0	2401702	256	1001	1972	9381	135521	17	48565	100	2631
P1994_113_bin73	BACL31	d__Bacteria;p__Bacteroidetes;c__Bacteroidia;o__Flavobacteriales;f__Flavobacteriaceae;g__MS024-2A	Bacteria;Bacteroidetes;Flavobacteria;Flavobacteriales;Flavobacteriaceae;(96.29)	99.63	2.21	40.0	2215928	219	1007	3004	10118	105451	24	30672	97	4255
P6071_504_bin47	BACL31	d__Bacteria;p__Bacteroidetes;c__Bacteroidia;o__Flavobacteriales;f__Flavobacteriaceae;g__MS024-2A		99.24	0.0	0.0	2206380	170	1005	3003	12978	131943	15	40350	66	5604
P4201_121_bin121	BACL31	d__Bacteria;p__Bacteroidetes;c__Bacteroidia;o__Flavobacteriales;f__Flavobacteriaceae;g__MS024-2A	Bacteria;Bacteroidetes;Flavobacteria;Flavobacteriales;Flavobacteriaceae;(99.19),Bacteria;Bacteroidetes;Flavobacteria;Flavobacteriales;Flavobacteriaceae;(91.45)	99.26	0.37	0.0	2366155	336	1001	2892	7042	78661	42	15984	184	2451
P4201_108_bin143	BACL31	d__Bacteria;p__Bacteroidetes;c__Bacteroidia;o__Flavobacteriales;f__Flavobacteriaceae;g__MS024-2A	Bacteria;Bacteroidetes;Flavobacteria;Flavobacteriales;Flavobacteriaceae;(90.46),Bacteria;Bacteroidetes;Flavobacteria;Flavobacteriales;Flavobacteriaceae;(99.55)	99.24	1.84	33.33	2386529	373	1003	3707	6398	50557	65	10574	229	2581
P4201_110_bin159	BACL31	d__Bacteria;p__Bacteroidetes;c__Bacteroidia;o__Flavobacteriales;f__Flavobacteriaceae;g__MS024-2A		99.63	3.31	50.0	2273252	253	1003	2323	8985	80115	26	27140	113	3167
P4201_106_bin118	BACL31	d__Bacteria;p__Bacteroidetes;c__Bacteroidia;o__Flavobacteriales;f__Flavobacteriaceae;g__MS024-2A		99.63	0.43	0.0	2234898	158	1005	3584	14144	161720	15	46471	63	5347
P6071_530_bin30	BACL31	d__Bacteria;p__Bacteroidetes;c__Bacteroidia;o__Flavobacteriales;f__Flavobacteriaceae;g__MS024-2A	Bacteria;Bacteroidetes;Flavobacteria;Flavobacteriales;Flavobacteriaceae;(90.30)	98.9	0.74	100.0	2597599	276	1004	1891	9411	229770	13	58829	105	2469
P6071_506_bin94	BACL31	d__Bacteria;p__Bacteroidetes;c__Bacteroidia;o__Flavobacteriales;f__Flavobacteriaceae;g__MS024-2A	Bacteria;Bacteroidetes;Flavobacteria;Flavobacteriales;Flavobacteriaceae;(96.73)	95.59	2.27	80.0	2259874	362	1002	3107	6242	52560	51	12016	209	2268
P6071_511_bin38	BACL31	d__Bacteria;p__Bacteroidetes;c__Bacteroidia;o__Flavobacteriales;f__Flavobacteriaceae;g__MS024-2A	Bacteria;Bacteroidetes;Flavobacteria;Flavobacteriales;Flavobacteriaceae;(100.00),Bacteria;Bacteroidetes;Flavobacteria;Flavobacteriales;(88.88)	79.72	3.86	13.04	1865677	729	1002	1976	2559	17057	193	3005	566	1305
P6071_505_bin9	BACL31	d__Bacteria;p__Bacteroidetes;c__Bacteroidia;o__Flavobacteriales;f__Flavobacteriaceae;g__MS024-2A	Bacteria;Bacteroidetes;Flavobacteria;Flavobacteriales;Flavobacteriaceae;(91.25),Bacteria;Bacteroidetes;Flavobacteria;Flavobacteriales;Flavobacteriaceae;Flavobacterium;(95.13),Bacteria;Bacteroidetes;Flavobacteria;Flavobacteriales;Flavobacteriaceae;(97.11)	99.26	0.0	0.0	2360663	173	1002	2886	13645	125852	13	64205	62	4755
P6071_509_bin155	BACL31	d__Bacteria;p__Bacteroidetes;c__Bacteroidia;o__Flavobacteriales;f__Flavobacteriaceae;g__MS024-2A	Bacteria;Bacteroidetes;Flavobacteria;Flavobacteriales;Flavobacteriaceae;(89.33)	98.47	2.57	75.0	2403005	396	1002	2344	6068	79817	41	15381	220	2007
P6071_510_bin245	BACL31	d__Bacteria;p__Bacteroidetes;c__Bacteroidia;o__Flavobacteriales;f__Flavobacteriaceae;g__MS024-2A	Bacteria;Bacteroidetes;Flavobacteria;Flavobacteriales;Flavobacteriaceae;Flavobacterium;(91.80),Bacteria;Bacteroidetes;Flavobacteria;Flavobacteriales;Flavobacteriaceae;(90.38),Bacteria;Bacteroidetes;Flavobacteria;Flavobacteriales;(90.41),Bacteria;Bacteroidetes;Flavobacteria;Flavobacteriales;Flavobacteriaceae;(95.09),Bacteria;Bacteroidetes;Flavobacteria;Flavobacteriales;Cryomorphaceae;(92.42)	97.24	2.82	0.0	2368108	390	1004	2823	6072	58569	54	11051	227	2163
P6071_512_bin50	BACL31	d__Bacteria;p__Bacteroidetes;c__Bacteroidia;o__Flavobacteriales;f__Flavobacteriaceae;g__MS024-2A	Bacteria;Bacteroidetes;Flavobacteria;Flavobacteriales;Flavobacteriaceae;(91.54)	91.02	1.23	33.33	2045852	635	1001	2444	3221	28356	153	4108	469	1534
P6071_531_bin91	BACL31	d__Bacteria;p__Bacteroidetes;c__Bacteroidia;o__Flavobacteriales;f__Flavobacteriaceae;g__MS024-2A		97.77	0.09	50.0	2456430	249	1005	1911	9865	142710	16	44193	90	2541
P1994_116_bin171	BACL31	d__Bacteria;p__Bacteroidetes;c__Bacteroidia;o__Flavobacteriales;f__Flavobacteriaceae;g__MS024-2A	Bacteria;Bacteroidetes;Flavobacteria;Flavobacteriales;Flavobacteriaceae;(99.35),Bacteria;Bacteroidetes;Flavobacteria;Flavobacteriales;Flavobacteriaceae;(90.31)	98.16	1.53	50.0	2140761	442	1002	2993	4843	31140	82	7702	293	2022
P6071_532_bin86	BACL31	d__Bacteria;p__Bacteroidetes;c__Bacteroidia;o__Flavobacteriales;f__Flavobacteriaceae;g__MS024-2A	Bacteria;Bacteroidetes;Flavobacteria;Flavobacteriales;Flavobacteriaceae;(90.22),Bacteria;Bacteroidetes;Flavobacteria;Flavobacteriales;Flavobacteriaceae;(99.30)	95.59	1.1	100.0	2373182	273	1010	2370	8692	91293	26	26142	124	2923
P4201_123_bin13	BACL32	d__Bacteria;p__Planctomycetes;c__Phycisphaerae;o__Phycisphaerales	Bacteria;Planctomycetes;(89.16),Bacteria;Planctomycetes;Phycisphaerae;Phycisphaerales;Phycisphaeraceae;Phycisphaera;(93.87)	97.73	1.14	50.0	3575608	376	1001	3739	9509	79686	43	25010	185	3852
P6071_518_bin131	BACL32	d__Bacteria;p__Planctomycetes;c__Phycisphaerae;o__Phycisphaerales	Bacteria;Planctomycetes;Phycisphaerae;Phycisphaerales;Phycisphaeraceae;Phycisphaera;(92.47)	96.02	2.27	66.67	3320780	248	1045	7023	13390	75679	42	25033	150	5472
P6071_517_bin145	BACL32	d__Bacteria;p__Planctomycetes;c__Phycisphaerae;o__Phycisphaerales	Bacteria;Planctomycetes;Phycisphaerae;Phycisphaerales;Phycisphaeraceae;Phycisphaera;(93.31)	96.59	3.98	62.5	3608871	497	1006	3378	7261	71858	70	15274	276	2836
P6071_512_bin48	BACL32	d__Bacteria;p__Planctomycetes;c__Phycisphaerae;o__Phycisphaerales	Bacteria;Planctomycetes;Phycisphaerae;Phycisphaerales;Phycisphaeraceae;Phycisphaera;(93.19),Bacteria;Planctomycetes;(88.97)	90.34	1.84	25.0	3375688	240	1022	8742	14065	97969	41	23025	145	6079
P6071_516_bin16	BACL32	d__Bacteria;p__Planctomycetes;c__Phycisphaerae;o__Phycisphaerales	Bacteria;Planctomycetes;Phycisphaerae;Phycisphaerales;Phycisphaeraceae;Phycisphaera;(93.65)	95.45	0.57	0.0	3628259	449	1007	4414	8080	62880	68	14458	272	3306
P6071_510_bin125	BACL32	d__Bacteria;p__Planctomycetes;c__Phycisphaerae;o__Phycisphaerales	Bacteria;Planctomycetes;Phycisphaerae;Phycisphaerales;Phycisphaeraceae;Phycisphaera;(94.27)	97.73	1.34	50.0	3497160	295	1003	6064	11854	108149	39	22680	153	5509
P6071_515_bin220	BACL32	d__Bacteria;p__Planctomycetes;c__Phycisphaerae;o__Phycisphaerales	Bacteria;Planctomycetes;Phycisphaerae;Phycisphaerales;Phycisphaeraceae;Phycisphaera;(93.04),Bacteria;Planctomycetes;Phycisphaerae;WD2101 soil group;Planctomycetales bacterium Ellin6207;(88.82)	89.77	3.98	60.0	3349439	659	1009	3355	5082	33022	128	8014	440	2238
P6071_503_bin294	BACL32	d__Bacteria;p__Planctomycetes;c__Phycisphaerae;o__Phycisphaerales	Bacteria;Planctomycetes;Phycisphaerae;Phycisphaerales;Phycisphaeraceae;Phycisphaera;(92.48)	92.12	1.51	20.0	3272985	820	1001	2872	3991	28218	180	5263	584	1843
P6071_511_bin49	BACL32	d__Bacteria;p__Planctomycetes;c__Phycisphaerae;o__Phycisphaerales	Bacteria;Planctomycetes;Phycisphaerae;Phycisphaerales;Phycisphaeraceae;Phycisphaera;(93.77)	97.73	1.14	50.0	3489861	390	1008	4116	8948	67030	50	21227	208	3872
P6071_519_bin30	BACL32	d__Bacteria;p__Planctomycetes;c__Phycisphaerae;o__Phycisphaerales	Bacteria;Planctomycetes;Planctomycetacia;Planctomycetales;Planctomycetaceae;(89.50),Bacteria;Planctomycetes;Phycisphaerae;Phycisphaerales;Phycisphaeraceae;Phycisphaera;(92.64)	96.49	1.14	50.0	3583094	387	1002	4071	9258	79792	53	20966	198	3918
P6071_514_bin109	BACL32	d__Bacteria;p__Planctomycetes;c__Phycisphaerae;o__Phycisphaerales	Bacteria;Planctomycetes;Phycisphaerae;Phycisphaerales;Phycisphaeraceae;Phycisphaera;(94.46),Bacteria;Planctomycetes;Phycisphaerae;WD2101 soil group;Planctomycetales bacterium Ellin6207;(86.66)	91.94	2.27	33.33	3466525	474	1003	3497	7313	61406	74	13664	270	2928
P4201_124_bin79	BACL32	d__Bacteria;p__Planctomycetes;c__Phycisphaerae;o__Phycisphaerales	Bacteria;Planctomycetes;Phycisphaerae;Phycisphaerales;Phycisphaeraceae;Phycisphaera;(92.92)	94.21	2.38	0.0	3307214	668	1005	3749	4950	26819	149	6848	456	2289
P6071_504_bin192	BACL32	d__Bacteria;p__Planctomycetes;c__Phycisphaerae;o__Phycisphaerales	Bacteria;Planctomycetes;(89.34)	75.32	4.65	40.0	2900168	1094	1001	2054	2650	15813	294	3118	851	1399
P4201_112_bin13	BACL32	d__Bacteria;p__Planctomycetes;c__Phycisphaerae;o__Phycisphaerales	Bacteria;Planctomycetes;Phycisphaerae;Phycisphaerales;Phycisphaeraceae;Phycisphaera;(93.69)	93.75	2.27	33.33	3372001	445	1010	4608	7577	53075	76	13162	268	3333
P6071_521_bin164	BACL32	d__Bacteria;p__Planctomycetes;c__Phycisphaerae;o__Phycisphaerales	Bacteria;Planctomycetes;Phycisphaerae;Phycisphaerales;Phycisphaeraceae;Phycisphaera;(92.30)	98.86	1.7	66.67	3620337	409	1010	4648	8851	71842	59	16707	241	3720
P6071_520_bin212	BACL32	d__Bacteria;p__Planctomycetes;c__Phycisphaerae;o__Phycisphaerales	Bacteria;Planctomycetes;Phycisphaerae;WD2101 soil group;Planctomycetales bacterium Ellin6207;(88.55),Bacteria;Planctomycetes;Phycisphaerae;Phycisphaerales;Phycisphaeraceae;Phycisphaera;(93.11)	100.0	3.41	80.0	3717395	500	1001	3114	7434	86348	64	15427	271	2703
P6071_528_bin16	BACL32	d__Bacteria;p__Planctomycetes;c__Phycisphaerae;o__Phycisphaerales		95.92	1.2	66.67	3555377	440	1010	3899	8080	75386	59	17404	238	3330
P6071_525_bin112	BACL32	d__Bacteria;p__Planctomycetes;c__Phycisphaerae;o__Phycisphaerales	Bacteria;Planctomycetes;Phycisphaerae;Phycisphaerales;Phycisphaeraceae;Phycisphaera;(92.43)	96.59	2.38	75.0	3553731	414	1003	3672	8583	70887	54	18176	216	3396
P6071_524_bin47	BACL32	d__Bacteria;p__Planctomycetes;c__Phycisphaerae;o__Phycisphaerales	Bacteria;Planctomycetes;Phycisphaerae;Phycisphaerales;Phycisphaeraceae;Phycisphaera;(93.65)	98.01	1.14	50.0	3732814	455	1004	2791	8203	112784	47	22147	231	2729
P4201_111_bin161	BACL32	d__Bacteria;p__Planctomycetes;c__Phycisphaerae;o__Phycisphaerales	Bacteria;Planctomycetes;Phycisphaerae;Phycisphaerales;Phycisphaeraceae;Phycisphaera;(92.47)	96.59	0.57	0.0	3409205	452	1004	4263	7542	50551	71	13740	270	3253
P6071_526_bin2	BACL32	d__Bacteria;p__Planctomycetes;c__Phycisphaerae;o__Phycisphaerales	Bacteria;Planctomycetes;Phycisphaerae;Phycisphaerales;Phycisphaeraceae;Phycisphaera;(92.47)	93.18	0.57	0.0	3454660	387	1007	4481	8926	68673	55	19000	206	3982
P6071_523_bin43	BACL32	d__Bacteria;p__Planctomycetes;c__Phycisphaerae;o__Phycisphaerales	Bacteria;Planctomycetes;Phycisphaerae;Phycisphaerales;Phycisphaeraceae;Phycisphaera;(93.69)	98.86	1.52	66.67	3707585	442	1001	2807	8388	103702	46	22130	216	2952
P4201_110_bin101	BACL32	d__Bacteria;p__Planctomycetes;c__Phycisphaerae;o__Phycisphaerales	Bacteria;Planctomycetes;Phycisphaerae;Phycisphaerales;Phycisphaeraceae;Phycisphaera;(92.43)	96.59	1.7	66.67	3524926	337	1009	4524	10459	98462	41	26441	172	4379
P6071_522_bin72	BACL32	d__Bacteria;p__Planctomycetes;c__Phycisphaerae;o__Phycisphaerales	Bacteria;Planctomycetes;Planctomycetacia;Planctomycetales;Planctomycetaceae;(85.52),Bacteria;Planctomycetes;Phycisphaerae;Phycisphaerales;Phycisphaeraceae;Phycisphaera;(92.64)	97.16	1.7	75.0	3674067	444	1002	3258	8274	74351	55	18476	227	3184
P4201_108_bin22	BACL32	d__Bacteria;p__Planctomycetes;c__Phycisphaerae;o__Phycisphaerales	Bacteria;Planctomycetes;Phycisphaerae;Phycisphaerales;Phycisphaeraceae;Phycisphaera;Phycisphaera mikurensis;(97.22)	93.08	1.91	0.0	3251939	780	1011	3081	4169	29591	173	5471	557	2024
P6071_532_bin249	BACL32	d__Bacteria;p__Planctomycetes;c__Phycisphaerae;o__Phycisphaerales	Bacteria;Planctomycetes;Phycisphaerae;Phycisphaerales;Phycisphaeraceae;Phycisphaera;(96.30),Bacteria;(87.55)	88.89	2.34	50.0	3398550	569	1003	4060	5972	51642	113	9476	368	2696
P6071_533_bin167	BACL32	d__Bacteria;p__Planctomycetes;c__Phycisphaerae;o__Phycisphaerales	Bacteria;Planctomycetes;Phycisphaerae;Phycisphaerales;Phycisphaeraceae;Phycisphaera;(93.61)	77.17	4.15	16.67	2766873	1195	1001	1902	2315	14598	350	2587	953	1304
P6071_531_bin222	BACL32	d__Bacteria;p__Planctomycetes;c__Phycisphaerae;o__Phycisphaerales	Bacteria;Planctomycetes;Phycisphaerae;Phycisphaerales;Phycisphaeraceae;Phycisphaera;(92.35)	94.09	2.34	33.33	3467399	438	1007	4166	7916	53630	65	14964	253	3189
P6071_527_bin100	BACL32	d__Bacteria;p__Planctomycetes;c__Phycisphaerae;o__Phycisphaerales	Bacteria;Planctomycetes;Phycisphaerae;Phycisphaerales;Phycisphaeraceae;Phycisphaera;(92.48)	95.45	1.7	25.0	3635097	439	1001	2922	8280	68266	53	20382	220	2922
P6071_531_bin240	BACL33	d__Bacteria;p__Planctomycetes;c__Planctomycetia;o__Pirellulales;f__Ga0077529	Bacteria;Planctomycetes;Planctomycetacia;Planctomycetales;Planctomycetaceae;(87.16)	95.4	2.3	100.0	4845141	907	1001	2845	5341	39481	147	10187	572	2100
P4201_110_bin57	BACL33	d__Bacteria;p__Planctomycetes;c__Planctomycetia;o__Pirellulales;f__Ga0077529	Bacteria;Planctomycetes;Planctomycetacia;Planctomycetales;Planctomycetaceae;(87.39),Bacteria;Planctomycetes;Planctomycetacia;Planctomycetales;Planctomycetaceae;(95.02)	96.55	1.15	100.0	4860374	777	1001	3118	6255	52916	115	11926	467	2321
P4201_109_bin111	BACL33	d__Bacteria;p__Planctomycetes;c__Planctomycetia;o__Pirellulales;f__Ga0077529	Bacteria;Planctomycetes;Planctomycetacia;Planctomycetales;Planctomycetaceae;(87.77)	96.55	0.38	100.0	4773847	797	1001	3033	5989	47845	122	11353	484	2268
P4201_111_bin63	BACL33	d__Bacteria;p__Planctomycetes;c__Planctomycetia;o__Pirellulales;f__Ga0077529	Bacteria;Planctomycetes;Planctomycetacia;Planctomycetales;Planctomycetaceae;(94.71)	92.82	0.0	0.0	4571545	904	1002	3123	5057	32842	170	8076	600	2153
P4201_112_bin163	BACL33	d__Bacteria;p__Planctomycetes;c__Planctomycetia;o__Pirellulales;f__Ga0077529	Bacteria;Planctomycetes;Planctomycetacia;Planctomycetales;Planctomycetaceae;(93.04),Bacteria;Planctomycetes;Planctomycetacia;Planctomycetales;Planctomycetaceae;(87.13)	95.4	2.68	100.0	4872776	761	1002	3124	6403	88807	114	12193	449	2384
SRR3727508_bin161	BACL33	d__Bacteria;p__Planctomycetes;c__Planctomycetia;o__Pirellulales;f__Ga0077529	Bacteria;Planctomycetes;Planctomycetacia;Planctomycetales;Planctomycetaceae;(86.57)	95.4	0.0	0.0	4678655	746	1001	3497	6271	77922	120	11231	451	2557
P6071_526_bin120	BACL33	d__Bacteria;p__Planctomycetes;c__Planctomycetia;o__Pirellulales;f__Ga0077529	Bacteria;Planctomycetes;Planctomycetacia;Planctomycetales;Planctomycetaceae;(87.06),Bacteria;Planctomycetes;Planctomycetacia;Planctomycetales;Planctomycetaceae;(94.82)	96.55	1.15	100.0	5186649	858	1001	2869	6045	85685	121	12240	513	2170
P6071_525_bin35	BACL33	d__Bacteria;p__Planctomycetes;c__Planctomycetia;o__Pirellulales;f__Ga0077529	Bacteria;Planctomycetes;Planctomycetacia;Planctomycetales;Planctomycetaceae;(88.13)	95.4	1.53	100.0	4806568	836	1006	3093	5749	67564	128	11003	509	2249
P6071_515_bin245	BACL33	d__Bacteria;p__Planctomycetes;c__Planctomycetia;o__Pirellulales;f__Ga0077529	Bacteria;Planctomycetes;Planctomycetacia;Planctomycetales;Planctomycetaceae;(94.47),Bacteria;Planctomycetes;Planctomycetacia;Planctomycetales;Planctomycetaceae;(84.84),Bacteria;Planctomycetes;Planctomycetacia;Planctomycetales;Planctomycetaceae;(88.45)	94.25	1.81	80.0	4650924	987	1001	2700	4712	33714	166	7900	649	1854
SRR3727517_bin139	BACL33	d__Bacteria;p__Planctomycetes;c__Planctomycetia;o__Pirellulales;f__Ga0077529	Bacteria;Planctomycetes;Planctomycetacia;Planctomycetales;Planctomycetaceae;(84.95),Bacteria;Planctomycetes;Planctomycetacia;Planctomycetales;Planctomycetaceae;(94.52)	93.1	1.77	80.0	4621516	735	1002	3621	6287	49687	126	11422	455	2655
P6071_516_bin196	BACL33	d__Bacteria;p__Planctomycetes;c__Planctomycetia;o__Pirellulales;f__Ga0077529	Bacteria;Planctomycetes;Planctomycetacia;Planctomycetales;(84.38)	96.55	1.53	100.0	4846624	760	1001	3139	6377	54586	112	12417	453	2366
P6071_501_bin16	BACL33	d__Bacteria;p__Planctomycetes;c__Planctomycetia;o__Pirellulales;f__Ga0077529	Bacteria;Planctomycetes;Planctomycetacia;Planctomycetales;Planctomycetaceae;(94.60),Bacteria;Planctomycetes;Planctomycetacia;Planctomycetales;(82.69)	90.23	2.87	66.67	4646200	982	1001	2950	4731	31241	184	7600	658	1936
P6071_524_bin143	BACL33	d__Bacteria;p__Planctomycetes;c__Planctomycetia;o__Pirellulales;f__Ga0077529	Bacteria;Planctomycetes;Planctomycetacia;Planctomycetales;Planctomycetaceae;(85.50)	94.25	0.0	0.0	5062871	859	1002	2999	5893	57382	130	11415	513	2207
P6071_523_bin19	BACL33	d__Bacteria;p__Planctomycetes;c__Planctomycetia;o__Pirellulales;f__Ga0077529	Bacteria;Planctomycetes;Planctomycetacia;Planctomycetales;Planctomycetaceae;(87.29)	93.87	2.3	33.33	5103756	855	1006	2752	5969	75308	110	12220	497	2148
P6071_517_bin262	BACL33	d__Bacteria;p__Planctomycetes;c__Planctomycetia;o__Pirellulales;f__Ga0077529	Bacteria;Planctomycetes;Planctomycetacia;Planctomycetales;Planctomycetaceae;(85.71)	93.0	0.0	0.0	4630991	940	1001	2880	4926	34644	167	8251	618	2078
P6071_521_bin50	BACL33	d__Bacteria;p__Planctomycetes;c__Planctomycetia;o__Pirellulales;f__Ga0077529	Bacteria;Planctomycetes;Planctomycetacia;Planctomycetales;Planctomycetaceae;(85.45)	90.8	1.25	0.0	4513223	1057	1002	2818	4269	37558	206	6333	724	1854
P4201_123_bin103	BACL33	d__Bacteria;p__Planctomycetes;c__Planctomycetia;o__Pirellulales;f__Ga0077529	Bacteria;Planctomycetes;Planctomycetacia;Planctomycetales;Planctomycetaceae;(94.64)	91.85	0.07	100.0	4113506	1303	1002	2369	3156	20182	309	4042	975	1518
P6071_518_bin21	BACL33	d__Bacteria;p__Planctomycetes;c__Planctomycetia;o__Pirellulales;f__Ga0077529	Bacteria;Planctomycetes;Planctomycetacia;Planctomycetales;Planctomycetaceae;(87.04)	96.55	2.68	100.0	5026394	785	1002	3161	6403	64730	111	12936	471	2422
P4201_122_bin172	BACL33	d__Bacteria;p__Planctomycetes;c__Planctomycetia;o__Pirellulales;f__Ga0077529	Bacteria;Planctomycetes;Planctomycetacia;Planctomycetales;Planctomycetaceae;(86.64)	94.25	2.01	33.33	4496506	966	1002	3044	4654	34369	191	7074	659	1995
P6071_519_bin224	BACL33	d__Bacteria;p__Planctomycetes;c__Planctomycetia;o__Pirellulales;f__Ga0077529	Bacteria;Planctomycetes;Planctomycetacia;Planctomycetales;Planctomycetaceae;(86.60)	75.41	2.98	0.0	3359971	1581	1001	1736	2125	16164	478	2314	1279	1231
P6071_528_bin109	BACL33	d__Bacteria;p__Planctomycetes;c__Planctomycetia;o__Pirellulales;f__Ga0077529	Bacteria;Planctomycetes;Planctomycetacia;Planctomycetales;Planctomycetaceae;(86.28)	91.85	0.78	33.33	4543246	1118	1002	2697	4063	28525	218	5892	775	1771
P6071_522_bin152	BACL33	d__Bacteria;p__Planctomycetes;c__Planctomycetia;o__Pirellulales;f__Ga0077529	Bacteria;Planctomycetes;Planctomycetacia;Planctomycetales;Planctomycetaceae;(89.12),Bacteria;Planctomycetes;Planctomycetacia;Planctomycetales;Planctomycetaceae;(87.27)	87.36	0.0	0.0	4486887	1094	1001	2591	4101	37183	216	6137	765	1738
SRR3727526_bin75	BACL33	d__Bacteria;p__Planctomycetes;c__Planctomycetia;o__Pirellulales;f__Ga0077529	Bacteria;Planctomycetes;Planctomycetacia;Planctomycetales;Planctomycetaceae;(88.03)	96.55	1.53	100.0	4895157	787	1007	3436	6220	65602	125	11538	494	2511
P6071_509_bin161	BACL34	d__Bacteria;p__Actinobacteria;c__Actinobacteria;o__Corynebacteriales;f__Corynebacteriaceae;g__Mycobacterium	Bacteria;Actinobacteria;Actinobacteria;Corynebacteriales;Mycobacteriaceae;Mycobacterium;(96.39),Bacteria;Actinobacteria;Actinobacteria;Corynebacteriales;Mycobacteriaceae;Mycobacterium;(97.63)	79.94	4.37	54.55	2930343	1255	1001	1893	2334	11790	364	2628	1000	1307
P6071_532_bin253	BACL34	d__Bacteria;p__Actinobacteria;c__Actinobacteria;o__Corynebacteriales;f__Corynebacteriaceae;g__Mycobacterium	Bacteria;Actinobacteria;Actinobacteria;Corynebacteriales;Mycobacteriaceae;Mycobacterium;Mycobacterium elephantis;(97.15),Bacteria;Actinobacteria;Actinobacteria;Corynebacteriales;Mycobacteriaceae;Mycobacterium;(98.02)	96.02	3.72	65.38	3496754	513	1005	4514	6816	53121	94	11374	318	3029
P1994_108_bin193	BACL34	d__Bacteria;p__Actinobacteria;c__Actinobacteria;o__Corynebacteriales;f__Corynebacteriaceae;g__Mycobacterium	Bacteria;Actinobacteria;Actinobacteria;Corynebacteriales;Mycobacteriaceae;Mycobacterium;(97.86)	97.81	1.94	72.73	3446552	329	1010	7291	10475	104957	59	16977	193	5418
P1994_119_bin189	BACL34	d__Bacteria;p__Actinobacteria;c__Actinobacteria;o__Corynebacteriales;f__Corynebacteriaceae;g__Mycobacterium	Bacteria;Actinobacteria;Actinobacteria;Corynebacteriales;Mycobacteriaceae;Mycobacterium;(98.16),Bacteria;Actinobacteria;Actinobacteria;(98.29),Bacteria;Actinobacteria;Actinobacteria;Corynebacteriales;Mycobacteriaceae;Mycobacterium;(97.86)	98.06	4.34	73.08	3625401	475	1002	4135	7632	51108	76	14375	266	3327
P1994_116_bin21	BACL34	d__Bacteria;p__Actinobacteria;c__Actinobacteria;o__Corynebacteriales;f__Corynebacteriaceae;g__Mycobacterium	Bacteria;Actinobacteria;Actinobacteria;Corynebacteriales;Mycobacteriaceae;Mycobacterium;(98.10),Bacteria;Actinobacteria;Actinobacteria;Corynebacteriales;(98.89)	98.39	2.72	53.85	3510140	383	1004	4310	9164	57856	57	19638	205	3949
P1994_126_bin36	BACL34	d__Bacteria;p__Actinobacteria;c__Actinobacteria;o__Corynebacteriales;f__Corynebacteriaceae;g__Mycobacterium	Bacteria;Actinobacteria;Actinobacteria;Corynebacteriales;Mycobacteriaceae;Mycobacterium;(91.77),Bacteria;Actinobacteria;Actinobacteria;Corynebacteriales;Mycobacteriaceae;Mycobacterium;(98.81),Bacteria;Actinobacteria;Actinobacteria;Corynebacteriales;Mycobacteriaceae;Mycobacterium;(97.87)	91.29	4.04	63.64	3214020	1106	1002	2282	2905	14824	293	3544	847	1515
P6071_507_bin40	BACL34	d__Bacteria;p__Actinobacteria;c__Actinobacteria;o__Corynebacteriales;f__Corynebacteriaceae;g__Mycobacterium	Bacteria;Actinobacteria;Actinobacteria;Corynebacteriales;Mycobacteriaceae;Mycobacterium;(97.71)	97.11	2.61	66.67	3684212	533	1002	3670	6912	52471	80	13766	305	2751
P1994_121_bin27	BACL34	d__Bacteria;p__Actinobacteria;c__Actinobacteria;o__Corynebacteriales;f__Corynebacteriaceae;g__Mycobacterium	Bacteria;Actinobacteria;Actinobacteria;Corynebacteriales;(98.11),Bacteria;Actinobacteria;Actinobacteria;Corynebacteriales;Mycobacteriaceae;Mycobacterium;(97.92)	98.15	3.6	76.19	3603790	300	1015	6457	12012	87877	45	24078	175	5099
P1994_110_bin109	BACL34	d__Bacteria;p__Actinobacteria;c__Actinobacteria;o__Corynebacteriales;f__Corynebacteriaceae;g__Mycobacterium	Bacteria;Actinobacteria;Actinobacteria;Corynebacteriales;Mycobacteriaceae;Mycobacterium;(95.93)	94.07	3.02	42.86	3264129	837	1002	2756	3899	27643	187	5324	599	1782
P6071_513_bin206	BACL34	d__Bacteria;p__Actinobacteria;c__Actinobacteria;o__Corynebacteriales;f__Corynebacteriaceae;g__Mycobacterium	Bacteria;Actinobacteria;Actinobacteria;Corynebacteriales;Mycobacteriaceae;Mycobacterium;(97.77),Bacteria;Actinobacteria;Actinobacteria;Corynebacteriales;(100.00)	96.66	4.24	73.08	3588997	701	1001	3259	5119	32097	135	7874	463	2197
P1994_117_bin13	BACL34	d__Bacteria;p__Actinobacteria;c__Actinobacteria;o__Corynebacteriales;f__Corynebacteriaceae;g__Mycobacterium	Bacteria;Actinobacteria;Actinobacteria;Corynebacteriales;Mycobacteriaceae;Mycobacterium;(98.44),Bacteria;Actinobacteria;Actinobacteria;Corynebacteriales;(98.51)	95.78	4.47	65.22	3378666	677	1004	3539	4990	27830	142	7506	460	2271
P1994_113_bin212	BACL34	d__Bacteria;p__Actinobacteria;c__Actinobacteria;o__Corynebacteriales;f__Corynebacteriaceae;g__Mycobacterium	Bacteria;Actinobacteria;Actinobacteria;Corynebacteriales;Mycobacteriaceae;Mycobacterium;(97.78)	93.61	1.93	45.45	3271713	849	1005	2875	3853	25141	196	5167	611	1740
P6071_506_bin58	BACL34	d__Bacteria;p__Actinobacteria;c__Actinobacteria;o__Corynebacteriales;f__Corynebacteriaceae;g__Mycobacterium	Bacteria;Actinobacteria;Actinobacteria;(98.43),Bacteria;Actinobacteria;Actinobacteria;Corynebacteriales;(98.51),Bacteria;Actinobacteria;Actinobacteria;Corynebacteriales;Mycobacteriaceae;Mycobacterium;(97.85),Bacteria;Actinobacteria;Actinobacteria;Corynebacteriales;Mycobacteriaceae;Mycobacterium;(98.85)	96.97	3.8	65.38	3864792	641	1001	2623	6029	74980	88	12867	362	2109
P6071_534_bin47	BACL34	d__Bacteria;p__Actinobacteria;c__Actinobacteria;o__Corynebacteriales;f__Corynebacteriaceae;g__Mycobacterium	Bacteria;Actinobacteria;Actinobacteria;(100.00),Bacteria;Actinobacteria;Actinobacteria;Corynebacteriales;Mycobacteriaceae;Mycobacterium;(97.73)	88.83	3.32	52.38	3175139	1093	1001	2210	2904	16996	282	3587	834	1453
P1994_118_bin37	BACL34	d__Bacteria;p__Actinobacteria;c__Actinobacteria;o__Corynebacteriales;f__Corynebacteriaceae;g__Mycobacterium	Bacteria;Actinobacteria;Actinobacteria;Corynebacteriales;Mycobacteriaceae;Mycobacterium;(98.41),Bacteria;Actinobacteria;Actinobacteria;Corynebacteriales;Mycobacteriaceae;Mycobacterium;(93.47)	91.42	3.8	56.0	3145714	988	1002	2422	3183	17634	252	4017	745	1620
P6071_505_bin63	BACL34	d__Bacteria;p__Actinobacteria;c__Actinobacteria;o__Corynebacteriales;f__Corynebacteriaceae;g__Mycobacterium	Bacteria;Actinobacteria;Actinobacteria;Corynebacteriales;Mycobacteriaceae;Mycobacterium;(96.68)	96.67	2.61	76.47	3790809	473	1011	3303	8014	76335	59	19847	244	3022
P1994_120_bin37	BACL34	d__Bacteria;p__Actinobacteria;c__Actinobacteria;o__Corynebacteriales;f__Corynebacteriaceae;g__Mycobacterium	Bacteria;Actinobacteria;Actinobacteria;Corynebacteriales;(98.47),Bacteria;Actinobacteria;Actinobacteria;Corynebacteriales;Mycobacteriaceae;Mycobacterium;(98.38)	98.36	3.6	72.22	3783058	433	1010	2838	8736	113723	44	24754	203	3203
P6071_503_bin26	BACL34	d__Bacteria;p__Actinobacteria;c__Actinobacteria;o__Corynebacteriales;f__Corynebacteriaceae;g__Mycobacterium	Bacteria;Actinobacteria;Actinobacteria;Corynebacteriales;Mycobacteriaceae;Mycobacterium;(97.71)	97.76	2.35	53.33	3551836	472	1008	4236	7525	63750	76	13649	272	3132
P1994_114_bin177	BACL34	d__Bacteria;p__Actinobacteria;c__Actinobacteria;o__Corynebacteriales;f__Corynebacteriaceae;g__Mycobacterium	Bacteria;Actinobacteria;Actinobacteria;Corynebacteriales;(100.00),Bacteria;Actinobacteria;Actinobacteria;Corynebacteriales;Mycobacteriaceae;Mycobacterium;(93.90)	82.72	2.33	29.41	2846637	1173	1001	1930	2426	10280	329	2798	926	1307
P6071_531_bin128	BACL34	d__Bacteria;p__Actinobacteria;c__Actinobacteria;o__Corynebacteriales;f__Corynebacteriaceae;g__Mycobacterium	Bacteria;Actinobacteria;Actinobacteria;Corynebacteriales;Mycobacteriaceae;Mycobacterium;(97.85)	94.19	1.06	66.67	3240274	214	1994	10635	15141	77136	45	24342	147	7083
P1994_111_bin68	BACL34	d__Bacteria;p__Actinobacteria;c__Actinobacteria;o__Corynebacteriales;f__Corynebacteriaceae;g__Mycobacterium	Bacteria;Actinobacteria;Actinobacteria;Corynebacteriales;Mycobacteriaceae;Mycobacterium;(96.98)	83.99	2.75	35.29	2872401	1125	1002	2061	2553	12455	319	2964	881	1385
P6071_501_bin270	BACL34	d__Bacteria;p__Actinobacteria;c__Actinobacteria;o__Corynebacteriales;f__Corynebacteriaceae;g__Mycobacterium	Bacteria;Actinobacteria;Actinobacteria;Corynebacteriales;(97.18),Bacteria;Actinobacteria;Actinobacteria;Corynebacteriales;Mycobacteriaceae;Mycobacterium;(97.71)	97.3	3.35	80.0	3604948	388	1001	4442	9291	67085	55	18582	206	3964
P4201_112_bin161	BACL35	d__Bacteria;p__Proteobacteria;c__Gammaproteobacteria;o__Betaproteobacteriales;f__SG8-40	Bacteria;Proteobacteria;Betaproteobacteria;Burkholderiales;(92.30)	99.09	3.86	85.71	2054654	238	1007	4692	8633	89581	36	15745	136	3832
P4201_116_bin179	BACL35	d__Bacteria;p__Proteobacteria;c__Gammaproteobacteria;o__Betaproteobacteriales;f__SG8-40	Bacteria;Proteobacteria;Betaproteobacteria;Burkholderiales;(92.50)	99.7	2.78	100.0	2096800	166	1003	3540	12631	126376	15	44357	72	5508
P1994_106_bin199	BACL35	d__Bacteria;p__Proteobacteria;c__Gammaproteobacteria;o__Betaproteobacteriales;f__SG8-40		95.88	1.44	25.0	1840558	424	1016	3080	4340	45114	86	5799	295	1937
P2236_102_bin82	BACL35	d__Bacteria;p__Proteobacteria;c__Gammaproteobacteria;o__Betaproteobacteriales;f__SG8-40	Bacteria;Proteobacteria;Betaproteobacteria;(89.82)	98.63	2.59	50.0	1981558	170	1014	8076	11656	71353	32	20467	103	5118
P4201_104_bin82	BACL35	d__Bacteria;p__Proteobacteria;c__Gammaproteobacteria;o__Betaproteobacteriales;f__SG8-40	Bacteria;Proteobacteria;Betaproteobacteria;(89.81)	98.78	1.22	0.0	2035518	187	1006	3938	10885	111467	21	28331	88	4663
P6071_524_bin96	BACL35	d__Bacteria;p__Proteobacteria;c__Gammaproteobacteria;o__Betaproteobacteriales;f__SG8-40		78.22	0.1	33.33	1408352	710	1002	1661	1983	6947	222	2116	580	1177
P2236_104_bin6	BACL35	d__Bacteria;p__Proteobacteria;c__Gammaproteobacteria;o__Betaproteobacteriales;f__SG8-40		81.0	1.15	75.0	1578512	666	1001	1956	2370	9093	194	2649	529	1303
P4201_103_bin101	BACL35	d__Bacteria;p__Proteobacteria;c__Gammaproteobacteria;o__Betaproteobacteriales;f__SG8-40	Bacteria;Proteobacteria;Betaproteobacteria;Burkholderiales;Comamonadaceae;Schlegelella;(92.84)	98.48	0.61	100.0	2035279	156	1022	3184	13046	137321	16	39236	65	4807
P4201_105_bin17	BACL35	d__Bacteria;p__Proteobacteria;c__Gammaproteobacteria;o__Betaproteobacteriales;f__SG8-40	Bacteria;Proteobacteria;Betaproteobacteria;Nitrosomonadales;Gallionellaceae;Sideroxydans;(90.77)	100.0	3.42	75.0	2131288	150	1002	2591	14208	151220	10	71933	52	5379
P4201_114_bin176	BACL35	d__Bacteria;p__Proteobacteria;c__Gammaproteobacteria;o__Betaproteobacteriales;f__SG8-40	Bacteria;Proteobacteria;Betaproteobacteria;Burkholderiales;(92.30)	93.9	1.34	40.0	1947128	418	1004	3010	4658	34382	81	6585	290	2086
P4201_102_bin98	BACL35	d__Bacteria;p__Proteobacteria;c__Gammaproteobacteria;o__Betaproteobacteriales;f__SG8-40	Bacteria;Proteobacteria;Betaproteobacteria;(89.88)	100.0	2.74	80.0	2126330	157	1016	2996	13543	139769	12	63944	61	4859
P1994_108_bin102	BACL35	d__Bacteria;p__Proteobacteria;c__Gammaproteobacteria;o__Betaproteobacteriales;f__SG8-40	Bacteria;Proteobacteria;Betaproteobacteria;(88.92)	99.7	1.27	100.0	1988308	236	1034	5092	8425	54817	42	14973	146	3814
P4201_124_bin131	BACL35	d__Bacteria;p__Proteobacteria;c__Gammaproteobacteria;o__Betaproteobacteriales;f__SG8-40	Bacteria;Proteobacteria;Betaproteobacteria;(92.37)	98.17	4.54	50.0	2005740	358	1008	3499	5602	57016	65	8283	236	2351
P4201_101_bin119	BACL35	d__Bacteria;p__Proteobacteria;c__Gammaproteobacteria;o__Betaproteobacteriales;f__SG8-40	Bacteria;Proteobacteria;Betaproteobacteria;Burkholderiales;(90.41)	99.39	3.54	62.5	1985307	326	1007	3369	6089	57093	53	10538	205	2469
SRR3727517_bin39	BACL35	d__Bacteria;p__Proteobacteria;c__Gammaproteobacteria;o__Betaproteobacteriales;f__SG8-40	Bacteria;Proteobacteria;Betaproteobacteria;Neisseriales;Neisseriaceae;Chromobacterium;Chromobacterium violaceum ATCC 12472;(100.00)	92.9	1.42	20.0	1834324	551	1001	2580	3329	19983	137	4307	409	1642
SRR3727511_bin247	BACL35	d__Bacteria;p__Proteobacteria;c__Gammaproteobacteria;o__Betaproteobacteriales;f__SG8-40		89.47	2.03	75.0	1756692	626	1008	2217	2806	14543	163	3267	481	1437
P6071_507_bin102	BACL35	d__Bacteria;p__Proteobacteria;c__Gammaproteobacteria;o__Betaproteobacteriales;f__SG8-40	Bacteria;Proteobacteria;Betaproteobacteria;(92.01)	79.53	1.74	62.5	1903808	789	1001	1892	2412	14234	218	2720	623	1293
P4201_123_bin152	BACL35	d__Bacteria;p__Proteobacteria;c__Gammaproteobacteria;o__Betaproteobacteriales;f__SG8-40	Bacteria;Proteobacteria;Betaproteobacteria;(92.23)	98.68	0.61	0.0	2044886	214	1005	4592	9555	72879	30	20975	108	4592
P1994_127_bin13	BACL35	d__Bacteria;p__Proteobacteria;c__Gammaproteobacteria;o__Betaproteobacteriales;f__SG8-40		97.83	1.54	50.0	1915850	427	1007	3186	4486	33754	91	6201	294	1979
P4201_111_bin208	BACL35	d__Bacteria;p__Proteobacteria;c__Gammaproteobacteria;o__Betaproteobacteriales;f__SG8-40	Bacteria;Proteobacteria;Betaproteobacteria;Burkholderiales;(89.58)	85.91	2.57	50.0	1635150	601	1002	2051	2720	17407	151	3202	463	1373
SRR3727516_bin268	BACL35	d__Bacteria;p__Proteobacteria;c__Gammaproteobacteria;o__Betaproteobacteriales;f__SG8-40	Bacteria;Proteobacteria;Betaproteobacteria;(92.37)	98.88	1.32	50.0	1975024	410	1003	3049	4817	33049	77	7224	272	2008
P2236_102_bin63	BACL36	d__Bacteria;p__Proteobacteria;c__Alphaproteobacteria;o__Rhodobacterales;f__Rhodobacteraceae	Bacteria;Proteobacteria;Alphaproteobacteria;Rhodobacterales;Rhodobacteraceae;(92.63)	98.58	2.77	40.0	3944625	527	1001	3065	7485	84952	67	17387	284	2777
P1994_126_bin195	BACL36	d__Bacteria;p__Proteobacteria;c__Alphaproteobacteria;o__Rhodobacterales;f__Rhodobacteraceae	Bacteria;Proteobacteria;Alphaproteobacteria;Rhodobacterales;Rhodobacteraceae;(96.21)	98.83	0.99	50.0	3653709	478	1004	3264	7643	61009	67	18096	253	2865
P4201_116_bin9	BACL36	d__Bacteria;p__Proteobacteria;c__Alphaproteobacteria;o__Rhodobacterales;f__Rhodobacteraceae	Bacteria;Proteobacteria;Alphaproteobacteria;Rhodobacterales;Rhodobacteraceae;(88.42)	97.67	1.04	72.73	3642709	498	1001	2990	7314	104313	65	16482	263	2742
P4201_103_bin41	BACL36	d__Bacteria;p__Proteobacteria;c__Alphaproteobacteria;o__Rhodobacterales;f__Rhodobacteraceae	Bacteria;Proteobacteria;Alphaproteobacteria;Rhodobacterales;Rhodobacteraceae;(96.69)	98.61	0.79	87.5	3688043	431	1001	2305	8556	111484	42	25460	194	2740
P1994_121_bin14	BACL36	d__Bacteria;p__Proteobacteria;c__Alphaproteobacteria;o__Rhodobacterales;f__Rhodobacteraceae	Bacteria;Proteobacteria;Alphaproteobacteria;Rhodobacterales;Rhodobacteraceae;(94.95)	97.97	1.49	27.27	4559398	489	1004	5281	9323	92268	75	17524	278	3886
P2236_104_bin74	BACL36	d__Bacteria;p__Proteobacteria;c__Alphaproteobacteria;o__Rhodobacterales;f__Rhodobacteraceae		92.71	1.2	28.57	3174219	908	1002	2524	3495	20008	207	4601	664	1627
P1994_120_bin91	BACL36	d__Bacteria;p__Proteobacteria;c__Alphaproteobacteria;o__Rhodobacterales;f__Rhodobacteraceae	Bacteria;Proteobacteria;Alphaproteobacteria;Rhodobacterales;Rhodobacteraceae;(97.40)	87.82	1.08	36.36	2989273	1012	1002	2228	2953	15364	252	3756	764	1450
P4201_102_bin79	BACL36	d__Bacteria;p__Proteobacteria;c__Alphaproteobacteria;o__Rhodobacterales;f__Rhodobacteraceae	Bacteria;Proteobacteria;Alphaproteobacteria;Rhodobacterales;Rhodobacteraceae;Roseovarius;iodide-oxidizing bacterium YS-11;(97.00)	97.32	2.38	36.36	3413361	647	1003	3315	5275	54006	120	8487	417	2188
P4201_101_bin77	BACL36	d__Bacteria;p__Proteobacteria;c__Alphaproteobacteria;o__Rhodobacterales;f__Rhodobacteraceae		93.57	2.31	33.33	3227944	768	1001	2972	4203	25735	164	6125	534	1880
P1994_127_bin145	BACL36	d__Bacteria;p__Proteobacteria;c__Alphaproteobacteria;o__Rhodobacterales;f__Rhodobacteraceae		83.5	3.12	31.25	2886360	1178	1003	1980	2450	13145	331	2777	928	1307
P1994_104_bin33	BACL36	d__Bacteria;p__Proteobacteria;c__Alphaproteobacteria;o__Rhodobacterales;f__Rhodobacteraceae	Bacteria;Proteobacteria;Alphaproteobacteria;Rhodobacterales;Rhodobacteraceae;Roseovarius;iodide-oxidizing bacterium YS-11;(97.05)	99.29	0.63	60.0	3794487	390	1001	2993	9729	127975	41	26560	178	3598
P2236_114_bin91	BACL36	d__Bacteria;p__Proteobacteria;c__Alphaproteobacteria;o__Rhodobacterales;f__Rhodobacteraceae	Bacteria;Proteobacteria;Alphaproteobacteria;Rhodobacterales;Rhodobacteraceae;Roseovarius;Roseovarius aestuarii;(97.37)	82.75	1.76	23.08	2774983	1171	1001	1924	2369	11992	337	2667	929	1301
P4201_104_bin107	BACL36	d__Bacteria;p__Proteobacteria;c__Alphaproteobacteria;o__Rhodobacterales;f__Rhodobacteraceae	Bacteria;Proteobacteria;Alphaproteobacteria;Rhodobacterales;Rhodobacteraceae;(96.05)	98.58	2.15	40.0	3782795	433	1005	2455	8736	86826	42	26301	198	3110
P1994_106_bin104	BACL36	d__Bacteria;p__Proteobacteria;c__Alphaproteobacteria;o__Rhodobacterales;f__Rhodobacteraceae	Bacteria;Proteobacteria;Alphaproteobacteria;Rhodobacterales;Rhodobacteraceae;Rhodobacter;(93.68),Bacteria;Proteobacteria;Alphaproteobacteria;Rhodobacterales;Rhodobacteraceae;(95.71)	98.89	2.11	50.0	4542383	519	1008	3818	8752	107877	72	18533	278	3371
P1994_124_bin57	BACL36	d__Bacteria;p__Proteobacteria;c__Alphaproteobacteria;o__Rhodobacterales;f__Rhodobacteraceae	Bacteria;Proteobacteria;Alphaproteobacteria;Rhodobacterales;Rhodobacteraceae;Loktanella;(91.74)	99.29	1.75	45.45	4611962	563	1005	3582	8191	102847	74	17564	305	3206
P4201_114_bin152	BACL36	d__Bacteria;p__Proteobacteria;c__Alphaproteobacteria;o__Rhodobacterales;f__Rhodobacteraceae	Bacteria;Proteobacteria;Alphaproteobacteria;Rhodobacterales;Rhodobacteraceae;(97.68)	98.01	0.94	37.5	3777248	493	1002	2342	7661	103049	50	19839	240	2443
P4201_124_bin66	BACL36	d__Bacteria;p__Proteobacteria;c__Alphaproteobacteria;o__Rhodobacterales;f__Rhodobacteraceae	Bacteria;Proteobacteria;Alphaproteobacteria;Rhodobacterales;Rhodobacteraceae;(96.67),Bacteria;Proteobacteria;Alphaproteobacteria;Rhodobacterales;Rhodobacteraceae;(95.58)	98.23	0.98	33.33	4014119	648	1003	2652	6194	62548	78	13885	369	2091
P1994_123_bin88	BACL36	d__Bacteria;p__Proteobacteria;c__Alphaproteobacteria;o__Rhodobacterales;f__Rhodobacteraceae	Bacteria;Proteobacteria;Alphaproteobacteria;Rhodobacterales;Rhodobacteraceae;(98.34)	98.83	1.73	72.73	4062016	474	1010	3621	8569	94441	56	19961	255	3240
P1994_129_bin82	BACL36	d__Bacteria;p__Proteobacteria;c__Alphaproteobacteria;o__Rhodobacterales;f__Rhodobacteraceae	Bacteria;Proteobacteria;Alphaproteobacteria;Rhodobacterales;Rhodobacteraceae;(95.71)	98.68	1.96	58.82	4827354	678	1003	2785	7119	82372	78	17863	377	2485
P4201_105_bin50	BACL36	d__Bacteria;p__Proteobacteria;c__Alphaproteobacteria;o__Rhodobacterales;f__Rhodobacteraceae	Bacteria;Proteobacteria;Alphaproteobacteria;Rhodobacterales;Rhodobacteraceae;(95.44)	99.29	1.29	83.33	4003622	564	1001	2037	7098	102373	49	22458	281	2062
P1994_130_bin0	BACL36	d__Bacteria;p__Proteobacteria;c__Alphaproteobacteria;o__Rhodobacterales;f__Rhodobacteraceae	Bacteria;Proteobacteria;Alphaproteobacteria;Rhodobacterales;Rhodobacteraceae;(95.63)	98.68	1.85	85.71	4257623	468	1004	4532	9097	102435	70	18224	264	3682
SRR3727507_bin122	BACL37	d__Bacteria;p__Verrucomicrobia;c__Verrucomicrobiae		96.62	2.36	50.0	2413807	306	1006	4893	7888	66513	54	13688	188	3329
P6071_504_bin274	BACL37	d__Bacteria;p__Verrucomicrobia;c__Verrucomicrobiae	Bacteria;Verrucomicrobia;(89.59),Bacteria;Verrucomicrobia;Opitutae;Puniceicoccales;Puniceicoccaceae;Lentimonas;(92.41)	84.02	3.41	14.29	2257656	636	1005	2656	3549	41323	149	4570	465	1719
P6071_528_bin52	BACL37	d__Bacteria;p__Verrucomicrobia;c__Verrucomicrobiae		87.78	3.8	20.0	2148361	693	1001	2335	3100	27665	162	3988	519	1478
SRR3727517_bin219	BACL37	d__Bacteria;p__Verrucomicrobia;c__Verrucomicrobiae;o__Opitutales	Bacteria;Verrucomicrobia;Opitutae;(91.49)	97.97	2.7	50.0	2828511	490	1003	2190	5772	110871	47	12754	280	1895
P4201_108_bin34	BACL37	d__Bacteria;p__Verrucomicrobia;c__Verrucomicrobiae;o__Opitutales		97.97	1.96	16.67	2518708	272	1001	2963	9259	109885	29	27295	131	3348
P6071_510_bin92	BACL37	d__Bacteria;p__Verrucomicrobia;c__Verrucomicrobiae;o__Opitutales	Bacteria;Verrucomicrobia;Opitutae;(91.53)	97.97	1.69	0.0	2575714	208	1007	3553	12383	128515	18	37757	90	4961
SRR3727525_bin4	BACL37	d__Bacteria;p__Verrucomicrobia;c__Verrucomicrobiae;o__Opitutales		96.62	4.05	66.67	2676459	401	1002	2196	6674	135016	38	15843	212	2086
SRR3727516_bin176	BACL37	d__Bacteria;p__Verrucomicrobia;c__Verrucomicrobiae;o__Opitutales	Bacteria;Verrucomicrobia;Opitutae;(91.49)	96.28	1.35	0.0	2553593	378	1006	3228	6755	113328	45	13594	216	2616
P6071_501_bin57	BACL37	d__Bacteria;p__Verrucomicrobia;c__Verrucomicrobiae;o__Opitutales	Bacteria;Verrucomicrobia;Opitutae;(91.53)	97.64	3.38	57.14	2749521	305	1005	2289	9014	160430	21	31734	132	2898
P4201_120_bin128	BACL37	d__Bacteria;p__Verrucomicrobia;c__Verrucomicrobiae;o__Opitutales	Bacteria;Verrucomicrobia;Opitutae;(91.49)	97.97	2.7	50.0	2512090	279	1005	3776	9003	78579	33	21007	145	3718
P6071_506_bin30	BACL37	d__Bacteria;p__Verrucomicrobia;c__Verrucomicrobiae;o__Opitutales		78.01	3.74	27.27	1950592	878	1001	1827	2221	12671	260	2459	705	1259
SRR3727511_bin287	BACL37	d__Bacteria;p__Verrucomicrobia;c__Verrucomicrobiae;o__Opitutales	Bacteria;Verrucomicrobia;Opitutae;(91.49)	97.97	4.73	62.5	2647075	371	1007	2622	7134	98072	41	17776	196	2442
P6071_502_bin12	BACL37	d__Bacteria;p__Verrucomicrobia;c__Verrucomicrobiae;o__Opitutales	Bacteria;Verrucomicrobia;Opitutae;(87.47)	95.92	3.38	42.86	2492253	212	1014	6563	11755	84077	33	22900	115	5924
P6071_503_bin280	BACL37	d__Bacteria;p__Verrucomicrobia;c__Verrucomicrobiae;o__Opitutales	Bacteria;Verrucomicrobia;Opitutae;Puniceicoccales;Puniceicoccaceae;Lentimonas;(93.00),Bacteria;Verrucomicrobia;Opitutae;(85.40)	95.81	3.57	9.09	2438201	363	1008	4362	6716	67910	66	10615	231	3105
P4201_107_bin13	BACL37	d__Bacteria;p__Verrucomicrobia;c__Verrucomicrobiae;o__Opitutales	Bacteria;Verrucomicrobia;(87.70),Bacteria;Verrucomicrobia;Opitutae;Puniceicoccales;Puniceicoccaceae;Lentimonas;(92.05)	97.3	2.36	40.0	2427054	256	1001	4131	9480	80073	33	21886	134	3813
SRR3727521_bin121	BACL37	d__Bacteria;p__Verrucomicrobia;c__Verrucomicrobiae;o__Opitutales		95.95	4.22	12.5	2338593	458	1002	3220	5106	54808	85	7661	304	2131
SRR3727512_bin158	BACL37	d__Bacteria;p__Verrucomicrobia;c__Verrucomicrobiae;o__Opitutales	Bacteria;Verrucomicrobia;Opitutae;(91.45)	97.97	2.36	40.0	2478866	215	1008	4326	11529	111915	24	30630	105	4434
SRR3727526_bin69	BACL37	d__Bacteria;p__Verrucomicrobia;c__Verrucomicrobiae;o__Opitutales	Bacteria;Verrucomicrobia;Opitutae;(91.57)	97.97	2.7	20.0	2516910	268	1004	3775	9391	104253	29	20792	138	3671
P6071_534_bin126	BACL37	d__Bacteria;p__Verrucomicrobia;c__Verrucomicrobiae;o__Opitutales	Bacteria;Verrucomicrobia;Opitutae;(91.50)	97.3	2.36	40.0	2608934	230	1017	3396	11343	134083	18	35952	101	4195
SRR3727518_bin105	BACL37	d__Bacteria;p__Verrucomicrobia;c__Verrucomicrobiae;o__Opitutales	Bacteria;Verrucomicrobia;Opitutae;(91.49)	97.3	1.35	0.0	2666293	356	1006	2552	7489	151846	30	20666	177	2573
P1994_108_bin24	BACL38	d__Bacteria;p__Bacteroidetes;c__Bacteroidia;o__NS11-12g	Bacteria;Bacteroidetes;Flavobacteria;Flavobacteriales;Cryomorphaceae;(86.80),Bacteria;Bacteroidetes;Sphingobacteriia;Sphingobacteriales;Sphingobacteriaceae;Pedobacter;(90.16)	97.54	1.64	50.0	2253027	450	1003	3037	5006	44450	79	8743	293	2000
P4201_124_bin155	BACL38	d__Bacteria;p__Bacteroidetes;c__Bacteroidia;o__NS11-12g	Bacteria;Bacteroidetes;(90.32),Bacteria;Bacteroidetes;Flavobacteria;Flavobacteriales;Cryomorphaceae;(87.81)	94.49	2.73	16.67	2157391	601	1003	2359	3589	21258	124	4988	435	1606
P4201_101_bin142	BACL38	d__Bacteria;p__Bacteroidetes;c__Bacteroidia;o__NS11-12g	Bacteria;Bacteroidetes;(86.76)	95.56	4.42	78.57	2323926	380	1016	3271	6115	45990	60	11524	232	2369
P6071_509_bin191	BACL38	d__Bacteria;p__Bacteroidetes;c__Bacteroidia;o__NS11-12g	Bacteria;Bacteroidetes;Flavobacteria;Flavobacteriales;(87.65)	87.88	4.9	68.75	2073589	764	1001	2139	2714	13773	204	3322	586	1362
P1994_120_bin136	BACL38	d__Bacteria;p__Bacteroidetes;c__Bacteroidia;o__NS11-12g	Bacteria;Bacteroidetes;(86.96)	96.51	3.52	90.91	2488869	292	1007	2972	8523	102543	28	26001	143	3102
P4201_116_bin48	BACL38	d__Bacteria;p__Bacteroidetes;c__Bacteroidia;o__NS11-12g	Bacteria;Actinobacteria;(91.98),Bacteria;Bacteroidetes;(85.96)	88.7	3.03	63.64	2209567	662	1002	2536	3337	20802	162	4350	488	1580
P6071_526_bin59	BACL38	d__Bacteria;p__Bacteroidetes;c__Bacteroidia;o__NS11-12g	Bacteria;Bacteroidetes;(85.08),Bacteria;Bacteroidetes;(87.82)	99.45	0.55	100.0	2345922	255	1002	4266	9199	82911	34	18596	137	3860
P4201_105_bin8	BACL38	d__Bacteria;p__Bacteroidetes;c__Bacteroidia;o__NS11-12g	Bacteria;Bacteroidetes;Flavobacteria;Flavobacteriales;Cryomorphaceae;(86.69)	97.63	3.55	42.86	2307862	400	1003	3403	5769	55714	70	9232	252	2459
P4201_106_bin61	BACL38	d__Bacteria;p__Bacteroidetes;c__Bacteroidia;o__NS11-12g	Bacteria;Bacteroidetes;Sphingobacteriia;Sphingobacteriales;Sphingobacteriaceae;Pedobacter;(91.82),Bacteria;Bacteroidetes;(86.71)	96.03	2.24	85.71	2393730	342	1003	3025	6999	55767	41	15580	189	2503
P1994_105_bin27	BACL38	d__Bacteria;p__Bacteroidetes;c__Bacteroidia;o__NS11-12g	Bacteria;Bacteroidetes;(89.18),Bacteria;Bacteroidetes;Flavobacteria;Flavobacteriales;Flavobacteriaceae;(87.92)	99.16	2.19	80.0	2332961	287	1003	3837	8128	107135	43	17107	160	3140
P1994_121_bin15	BACL38	d__Bacteria;p__Bacteroidetes;c__Bacteroidia;o__NS11-12g	Bacteria;Bacteroidetes;Sphingobacteriia;Sphingobacteriales;Sphingobacteriaceae;Pedobacter;(93.68),Bacteria;Bacteroidetes;Flavobacteria;Flavobacteriales;Flavobacteriaceae;(87.76)	91.02	2.25	20.0	2195456	543	1004	2779	4043	32489	113	5823	378	1803
P4201_118_bin110	BACL38	d__Bacteria;p__Bacteroidetes;c__Bacteroidia;o__NS11-12g		88.2	4.77	64.29	1909140	777	1001	1863	2457	13171	205	2817	609	1315
P1994_126_bin32	BACL38	d__Bacteria;p__Bacteroidetes;c__Bacteroidia;o__NS11-12g	Bacteria;Bacteroidetes;(86.49),Bacteria;Bacteroidetes;Flavobacteria;Flavobacteriales;Cryomorphaceae;Wandonia;(90.28)	98.02	2.78	42.86	2311604	436	1006	3019	5301	77327	73	9052	274	2060
P6071_524_bin115	BACL38	d__Bacteria;p__Bacteroidetes;c__Bacteroidia;o__NS11-12g	Bacteria;Bacteroidetes;(86.89)	99.45	4.37	90.0	2489698	292	1003	3221	8526	86549	32	20092	148	3107
P4201_114_bin13	BACL38	d__Bacteria;p__Bacteroidetes;c__Bacteroidia;o__NS11-12g	Bacteria;Bacteroidetes;Sphingobacteriia;Sphingobacteriales;Sphingobacteriaceae;Pedobacter;(93.61),Bacteria;Bacteroidetes;(87.75)	81.7	1.92	54.55	1870132	771	1004	1844	2425	14667	204	2810	606	1267
P4201_102_bin80	BACL38	d__Bacteria;p__Bacteroidetes;c__Bacteroidia;o__NS11-12g	Bacteria;Bacteroidetes;(86.96)	99.18	4.37	50.0	2425946	292	1018	3163	8308	59763	36	19183	153	3011
P1994_130_bin203	BACL38	d__Bacteria;p__Bacteroidetes;c__Bacteroidia;o__NS11-12g	Bacteria;Bacteroidetes;(87.05),Bacteria;Bacteroidetes;Flavobacteria;Flavobacteriales;Flavobacteriaceae;Flavobacterium;(93.02)	93.49	1.68	50.0	2217605	505	1001	2874	4391	31108	99	6979	345	1866
P1994_119_bin109	BACL38	d__Bacteria;p__Bacteroidetes;c__Bacteroidia;o__NS11-12g	Bacteria;Bacteroidetes;Flavobacteria;Flavobacteriales;Flavobacteriaceae;(88.23)	95.76	3.68	16.67	2075689	630	1005	2475	3294	31606	145	4192	464	1542
P1994_122_bin155	BACL38	d__Bacteria;p__Bacteroidetes;c__Bacteroidia;o__NS11-12g	Bacteria;Bacteroidetes;(86.96)	96.03	3.73	100.0	2647482	352	1012	2700	7521	99441	36	19691	185	2585
P6071_505_bin48	BACL39	d__Bacteria;p__Proteobacteria;c__Alphaproteobacteria;o__Puniceispirillales;f__Puniceispirillaceae;g__Puniceispirillum	Bacteria;Proteobacteria;Alphaproteobacteria;Rickettsiales;SAR116 clade;Candidatus Puniceispirillum;(93.57)	97.16	3.64	75.0	2769671	526	1002	2448	5265	118443	69	10659	318	1811
P4201_120_bin144	BACL39	d__Bacteria;p__Proteobacteria;c__Alphaproteobacteria;o__Puniceispirillales;f__Puniceispirillaceae;g__Puniceispirillum	Bacteria;Proteobacteria;(85.16)	99.56	2.44	62.5	2711951	383	1004	2494	7080	96795	33	21448	202	2367
P6071_533_bin85	BACL39	d__Bacteria;p__Proteobacteria;c__Alphaproteobacteria;o__Puniceispirillales;f__Puniceispirillaceae;g__Puniceispirillum		91.19	2.13	75.0	2219273	678	1001	2350	3273	29835	148	4145	497	1503
P6071_506_bin11	BACL39	d__Bacteria;p__Proteobacteria;c__Alphaproteobacteria;o__Puniceispirillales;f__Puniceispirillaceae;g__Puniceispirillum		88.9	4.4	47.06	2359611	779	1001	2072	3029	23250	173	4004	579	1392
P6071_509_bin119	BACL39	d__Bacteria;p__Proteobacteria;c__Alphaproteobacteria;o__Puniceispirillales;f__Puniceispirillaceae;g__Puniceispirillum		93.68	3.02	61.54	2571710	636	1001	2191	4043	38286	104	6345	430	1547
SRR3727511_bin262	BACL39	d__Bacteria;p__Proteobacteria;c__Alphaproteobacteria;o__Puniceispirillales;f__Puniceispirillaceae;g__Puniceispirillum	Bacteria;Proteobacteria;Alphaproteobacteria;Rickettsiales;SAR116 clade;Candidatus Puniceispirillum;(93.47)	96.83	2.18	50.0	2371430	532	1002	2701	4457	38558	95	6864	358	1882
P6071_532_bin82	BACL39	d__Bacteria;p__Proteobacteria;c__Alphaproteobacteria;o__Puniceispirillales;f__Puniceispirillaceae;g__Puniceispirillum	Bacteria;Proteobacteria;Alphaproteobacteria;Rickettsiales;SAR116 clade;Candidatus Puniceispirillum;(92.65)	96.36	4.8	71.43	2555188	615	1001	2168	4154	43823	95	6720	413	1642
P4201_111_bin175	BACL39	d__Bacteria;p__Proteobacteria;c__Alphaproteobacteria;o__Puniceispirillales;f__Puniceispirillaceae;g__Puniceispirillum		76.53	3.2	40.0	1608637	754	1002	1663	2133	9699	216	2355	608	1190
P6071_531_bin153	BACL39	d__Bacteria;p__Proteobacteria;c__Alphaproteobacteria;o__Puniceispirillales;f__Puniceispirillaceae;g__Puniceispirillum	Bacteria;Proteobacteria;Alphaproteobacteria;(94.05)	95.08	4.22	71.43	2533723	658	1001	2145	3850	35965	111	6017	457	1515
P6071_517_bin22	BACL39	d__Bacteria;p__Proteobacteria;c__Alphaproteobacteria;o__Puniceispirillales;f__Puniceispirillaceae;g__Puniceispirillum	Bacteria;Proteobacteria;Alphaproteobacteria;(98.50)	75.14	3.14	38.46	1683976	850	1001	1661	1981	8358	268	2103	695	1176
P6071_510_bin236	BACL39	d__Bacteria;p__Proteobacteria;c__Alphaproteobacteria;o__Puniceispirillales;f__Puniceispirillaceae;g__Puniceispirillum	Bacteria;Proteobacteria;Alphaproteobacteria;Rickettsiales;SAR116 clade;Candidatus Puniceispirillum;(93.72)	96.27	3.44	61.11	2550207	548	1001	2207	4653	55128	74	8432	349	1603
P6071_529_bin42	BACL39	d__Bacteria;p__Proteobacteria;c__Alphaproteobacteria;o__Puniceispirillales;f__Puniceispirillaceae;g__Puniceispirillum	Bacteria;Proteobacteria;Alphaproteobacteria;Rickettsiales;SAR116 clade;Candidatus Puniceispirillum;(92.40)	83.93	3.24	45.45	2019465	789	1004	1908	2559	14495	199	2935	613	1311
P4201_108_bin49	BACL39	d__Bacteria;p__Proteobacteria;c__Alphaproteobacteria;o__Puniceispirillales;f__Puniceispirillaceae;g__Puniceispirillum		94.69	2.56	33.33	2391282	606	1001	2526	3946	30597	114	5802	427	1755
P6071_518_bin126	BACL39	d__Bacteria;p__Proteobacteria;c__Alphaproteobacteria;o__Puniceispirillales;f__Puniceispirillaceae;g__Puniceispirillum		77.5	2.78	30.0	1693371	829	1002	1673	2042	11750	252	2188	675	1188
SRR3727516_bin97	BACL39	d__Bacteria;p__Proteobacteria;c__Alphaproteobacteria;o__Puniceispirillales;f__Puniceispirillaceae;g__Puniceispirillum	Bacteria;Proteobacteria;Alphaproteobacteria;Rickettsiales;SAR116 clade;Candidatus Puniceispirillum;(93.42)	98.8	2.69	55.56	2631148	273	1004	2790	9637	103866	24	31347	123	3472
P6071_511_bin236	BACL39	d__Bacteria;p__Proteobacteria;c__Alphaproteobacteria;o__Puniceispirillales;f__Puniceispirillaceae;g__Puniceispirillum	Bacteria;Proteobacteria;Alphaproteobacteria;Rickettsiales;SAR116 clade;Candidatus Puniceispirillum;(93.22)	87.5	2.63	11.11	2139839	725	1001	2036	2951	22911	161	3852	545	1401
P6071_513_bin58	BACL39	d__Bacteria;p__Proteobacteria;c__Alphaproteobacteria;o__Puniceispirillales;f__Puniceispirillaceae;g__Puniceispirillum	Bacteria;Proteobacteria;Alphaproteobacteria;Rickettsiales;SAR116 clade;Candidatus Puniceispirillum;(93.39)	90.79	3.0	58.33	2268280	709	1007	2161	3199	20728	151	4193	520	1418
P4201_122_bin164	BACL39	d__Bacteria;p__Proteobacteria;c__Alphaproteobacteria;o__Puniceispirillales;f__Puniceispirillaceae;g__Puniceispirillum		79.87	2.52	10.0	1794156	835	1002	1688	2148	13436	244	2398	672	1208
P6071_503_bin100	BACL39	d__Bacteria;p__Proteobacteria;c__Alphaproteobacteria;o__Puniceispirillales;f__Puniceispirillaceae;g__Puniceispirillum	Bacteria;Proteobacteria;Alphaproteobacteria;Rickettsiales;SAR116 clade;Candidatus Puniceispirillum;(93.58)	99.13	4.31	58.82	2672566	439	1003	2873	6087	62400	56	12037	256	2335
P1994_113_bin22	BACL40	d__Bacteria;p__Proteobacteria;c__Alphaproteobacteria;o__Caulobacterales;f__Hyphomonadaceae;g__Hyphomonas	Bacteria;Proteobacteria;Alphaproteobacteria;Caulobacterales;Hyphomonadaceae;Hyphomonas;(98.32)	97.05	3.29	21.43	3466880	704	1001	3234	4924	44086	129	7533	466	2075
P6071_510_bin67	BACL40	d__Bacteria;p__Proteobacteria;c__Alphaproteobacteria;o__Caulobacterales;f__Hyphomonadaceae;g__Hyphomonas		99.07	2.3	66.67	3603977	371	1009	4262	9714	152019	47	22803	188	4208
P6071_514_bin13	BACL40	d__Bacteria;p__Proteobacteria;c__Alphaproteobacteria;o__Caulobacterales;f__Hyphomonadaceae;g__Hyphomonas	Bacteria;Proteobacteria;Alphaproteobacteria;Caulobacterales;Hyphomonadaceae;Hyphomonas;(98.58)	94.72	2.41	52.94	3390984	861	1001	2865	3938	19479	199	5335	618	1861
P1994_128_bin29	BACL40	d__Bacteria;p__Proteobacteria;c__Alphaproteobacteria;o__Caulobacterales;f__Hyphomonadaceae;g__Hyphomonas		99.19	1.1	50.0	3663992	266	1005	5517	13774	119565	33	30657	132	5717
P6071_503_bin143	BACL40	d__Bacteria;p__Proteobacteria;c__Alphaproteobacteria;o__Caulobacterales;f__Hyphomonadaceae;g__Hyphomonas	Bacteria;Proteobacteria;Alphaproteobacteria;Rhizobiales;(89.37),Bacteria;Proteobacteria;Alphaproteobacteria;Caulobacterales;Hyphomonadaceae;Hyphomonas;(95.94)	99.68	1.8	77.78	3687845	258	1008	2431	14293	266189	16	53490	85	5813
P6071_511_bin192	BACL40	d__Bacteria;p__Proteobacteria;c__Alphaproteobacteria;o__Caulobacterales;f__Hyphomonadaceae;g__Hyphomonas		98.76	2.48	47.37	3445067	400	1009	4353	8612	83958	52	17788	218	3339
P6071_504_bin197	BACL40	d__Bacteria;p__Proteobacteria;c__Alphaproteobacteria;o__Caulobacterales;f__Hyphomonadaceae;g__Hyphomonas	Bacteria;Proteobacteria;Alphaproteobacteria;Caulobacterales;Hyphomonadaceae;Hyphomonas;(96.59)	97.59	1.88	66.67	3486211	318	1004	4618	10962	170072	40	25546	159	4658
P6071_522_bin200	BACL40	d__Bacteria;p__Proteobacteria;c__Alphaproteobacteria;o__Caulobacterales;f__Hyphomonadaceae;g__Hyphomonas		76.92	2.64	46.15	2689387	1240	1002	1735	2168	12369	364	2365	1000	1247
P4201_109_bin129	BACL40	d__Bacteria;p__Proteobacteria;c__Alphaproteobacteria;o__Caulobacterales;f__Hyphomonadaceae;g__Hyphomonas		77.32	2.38	41.67	2563591	1223	1001	1720	2096	9937	371	2293	992	1234
P6071_527_bin77	BACL40	d__Bacteria;p__Proteobacteria;c__Alphaproteobacteria;o__Caulobacterales;f__Hyphomonadaceae;g__Hyphomonas		90.95	3.42	53.33	3241247	1092	1001	2213	2968	18035	267	3649	823	1450
P6071_525_bin19	BACL40	d__Bacteria;p__Proteobacteria;c__Alphaproteobacteria;o__Caulobacterales;f__Hyphomonadaceae;g__Hyphomonas	Bacteria;Proteobacteria;Alphaproteobacteria;Caulobacterales;Hyphomonadaceae;Hyphomonas;(98.16)	98.45	1.14	37.5	3595644	505	1003	3885	7120	74700	76	13016	293	3096
P1994_120_bin127	BACL40	d__Bacteria;p__Proteobacteria;c__Alphaproteobacteria;o__Caulobacterales;f__Hyphomonadaceae;g__Hyphomonas	Bacteria;Proteobacteria;Alphaproteobacteria;Caulobacterales;Hyphomonadaceae;Hyphomonas;(98.32)	99.68	2.86	70.37	3995506	353	1010	5256	11318	123033	49	24496	187	4773
P6071_523_bin185	BACL40	d__Bacteria;p__Proteobacteria;c__Alphaproteobacteria;o__Caulobacterales;f__Hyphomonadaceae;g__Hyphomonas	Bacteria;Proteobacteria;Alphaproteobacteria;Caulobacterales;Hyphomonadaceae;Hyphomonas;Hyphomonas polymorpha;(97.74)	99.32	1.75	58.33	3864244	384	1006	2336	10063	142206	33	32365	154	3739
P1994_122_bin128	BACL40	d__Bacteria;p__Proteobacteria;c__Alphaproteobacteria;o__Caulobacterales;f__Hyphomonadaceae;g__Hyphomonas	Bacteria;Proteobacteria;Alphaproteobacteria;Caulobacterales;Hyphomonadaceae;Hyphomonas;(98.35)	99.98	1.52	66.67	3793342	328	1004	2614	11565	197926	29	38476	129	4400
P1994_116_bin70	BACL40	d__Bacteria;p__Proteobacteria;c__Alphaproteobacteria;o__Caulobacterales;f__Hyphomonadaceae;g__Hyphomonas	Bacteria;Proteobacteria;Alphaproteobacteria;Caulobacterales;Hyphomonadaceae;Hyphomonas;(95.73)	99.51	1.82	63.64	3720126	373	1030	3617	9973	157909	38	25869	179	3876
P6071_512_bin172	BACL40	d__Bacteria;p__Proteobacteria;c__Alphaproteobacteria;o__Caulobacterales;f__Hyphomonadaceae;g__Hyphomonas	Bacteria;Proteobacteria;Alphaproteobacteria;Caulobacterales;Hyphomonadaceae;Hyphomonas;(92.13)	98.71	1.53	55.56	3593101	373	1006	4275	9632	119491	49	22797	194	4032
P6071_513_bin135	BACL40	d__Bacteria;p__Proteobacteria;c__Alphaproteobacteria;o__Caulobacterales;f__Hyphomonadaceae;g__Hyphomonas	Bacteria;Proteobacteria;Alphaproteobacteria;Caulobacterales;Hyphomonadaceae;Hyphomonas;(98.28)	95.05	3.75	63.64	3473055	892	1001	2569	3893	39452	178	5491	630	1708
P1994_119_bin77	BACL40	d__Bacteria;p__Proteobacteria;c__Alphaproteobacteria;o__Caulobacterales;f__Hyphomonadaceae;g__Hyphomonas	Bacteria;Proteobacteria;Alphaproteobacteria;Caulobacterales;Hyphomonadaceae;Hyphomonas;(98.32)	99.78	3.73	76.47	3934233	328	1007	5261	11994	130397	42	27546	174	4856
P6071_502_bin124	BACL40	d__Bacteria;p__Proteobacteria;c__Alphaproteobacteria;o__Caulobacterales;f__Hyphomonadaceae;g__Hyphomonas	Bacteria;Proteobacteria;Alphaproteobacteria;Caulobacterales;Hyphomonadaceae;Hyphomonas;(98.27)	99.59	1.7	62.5	3525978	250	1003	4188	14103	155418	27	41474	106	7001
SRR3727526_bin39	BACL41	d__Bacteria;p__Actinobacteria;c__Acidimicrobiia;o__Microtrichales;f__Ilumatobacteraceae;g__casp-actino8	Bacteria;Actinobacteria;Acidimicrobiia;Acidimicrobiales;Acidimicrobiaceae;(88.30)	96.58	3.13	16.67	2526269	496	1007	2590	5093	48652	75	9116	314	1907
P1994_122_bin161	BACL41	d__Bacteria;p__Actinobacteria;c__Acidimicrobiia;o__Microtrichales;f__Ilumatobacteraceae;g__casp-actino8	Bacteria;Actinobacteria;Acidimicrobiia;Acidimicrobiales;Acidimicrobiaceae;Acidimicrobium;Acidithiomicrobium sp. P1;(97.46),Bacteria;Actinobacteria;Acidimicrobiia;Acidimicrobiales;Acidimicrobiaceae;(88.28)	97.01	2.99	20.0	2678258	458	1006	2623	5847	55423	63	11029	272	2073
P4201_112_bin80	BACL41	d__Bacteria;p__Actinobacteria;c__Acidimicrobiia;o__Microtrichales;f__Ilumatobacteraceae;g__casp-actino8		97.44	4.7	66.67	2721931	518	1003	2410	5254	61648	64	10083	317	1876
P6071_504_bin56	BACL41	d__Bacteria;p__Actinobacteria;c__Acidimicrobiia;o__Microtrichales;f__Ilumatobacteraceae;g__casp-actino8	Bacteria;Actinobacteria;Acidimicrobiia;Acidimicrobiales;Acidimicrobiaceae;(84.19)	76.78	2.64	50.0	2051851	826	1001	1837	2484	21439	213	2946	648	1304
P6071_519_bin81	BACL41	d__Bacteria;p__Actinobacteria;c__Acidimicrobiia;o__Microtrichales;f__Ilumatobacteraceae;g__casp-actino8	Bacteria;Actinobacteria;Acidimicrobiia;Acidimicrobiales;Acidimicrobiaceae;(87.13)	94.87	4.8	57.14	2551956	648	1002	2317	3938	35826	110	6490	442	1557
P6071_515_bin87	BACL41	d__Bacteria;p__Actinobacteria;c__Acidimicrobiia;o__Microtrichales;f__Ilumatobacteraceae;g__casp-actino8	Bacteria;Actinobacteria;Acidimicrobiia;Acidimicrobiales;Acidimicrobiaceae;(88.13)	85.72	1.14	50.0	2239735	778	1001	1995	2878	25068	179	3666	587	1379
P6071_534_bin109	BACL41	d__Bacteria;p__Actinobacteria;c__Acidimicrobiia;o__Microtrichales;f__Ilumatobacteraceae;g__casp-actino8		76.42	3.42	40.0	1988174	839	1001	1796	2369	23234	225	2751	663	1255
SRR3727508_bin130	BACL41	d__Bacteria;p__Actinobacteria;c__Acidimicrobiia;o__Microtrichales;f__Ilumatobacteraceae;g__casp-actino8		89.81	2.99	25.0	2193156	750	1002	2162	2924	24517	184	3558	567	1453
P4201_119_bin46	BACL41	d__Bacteria;p__Actinobacteria;c__Acidimicrobiia;o__Microtrichales;f__Ilumatobacteraceae;g__casp-actino8	Bacteria;Actinobacteria;Actinobacteria;(100.00)	97.25	4.97	55.56	2640206	458	1001	2570	5764	58575	56	12004	274	2102
P1994_125_bin33	BACL41	d__Bacteria;p__Actinobacteria;c__Acidimicrobiia;o__Microtrichales;f__Ilumatobacteraceae;g__casp-actino8		79.71	3.85	28.57	2053866	779	1001	1977	2636	18730	198	3300	599	1307
P6071_518_bin236	BACL41	d__Bacteria;p__Actinobacteria;c__Acidimicrobiia;o__Microtrichales;f__Ilumatobacteraceae;g__casp-actino8		89.22	2.74	33.33	2206137	754	1001	2047	2925	29513	172	3663	566	1374
P6071_532_bin72	BACL41	d__Bacteria;p__Actinobacteria;c__Acidimicrobiia;o__Microtrichales;f__Ilumatobacteraceae;g__casp-actino8	Bacteria;Actinobacteria;Acidimicrobiia;Acidimicrobiales;Acidimicrobiaceae;(88.01)	95.3	3.8	50.0	2680028	509	1002	2583	5265	47270	73	9329	316	2026
P4201_108_bin68	BACL41	d__Bacteria;p__Actinobacteria;c__Acidimicrobiia;o__Microtrichales;f__Ilumatobacteraceae;g__casp-actino8	Bacteria;Actinobacteria;Actinobacteria;(81.94)	95.56	4.27	16.67	2407520	624	1002	2389	3858	28097	122	5593	435	1624
P6071_522_bin6	BACL41	d__Bacteria;p__Actinobacteria;c__Acidimicrobiia;o__Microtrichales;f__Ilumatobacteraceae;g__casp-actino8		82.73	2.74	25.0	2163057	842	1001	1970	2568	16693	219	3034	656	1335
P6071_505_bin173	BACL41	d__Bacteria;p__Actinobacteria;c__Acidimicrobiia;o__Microtrichales;f__Ilumatobacteraceae;g__casp-actino8		76.68	1.79	33.33	1949911	896	1001	1716	2176	14672	253	2348	721	1218
P4201_122_bin207	BACL41	d__Bacteria;p__Actinobacteria;c__Acidimicrobiia;o__Microtrichales;f__Ilumatobacteraceae;g__casp-actino8		82.94	3.56	16.67	1949347	779	1002	1882	2502	16892	199	2943	605	1258
P6071_502_bin280	BACL41	d__Bacteria;p__Actinobacteria;c__Acidimicrobiia;o__Microtrichales;f__Ilumatobacteraceae;g__casp-actino8	Bacteria;(95.08),Bacteria;Actinobacteria;(89.44)	95.56	2.4	20.0	2505549	597	1010	2669	4196	30774	117	6452	408	1760
P4201_109_bin41	BACL41	d__Bacteria;p__Actinobacteria;c__Acidimicrobiia;o__Microtrichales;f__Ilumatobacteraceae;g__casp-actino8;s__		78.35	2.42	25.0	2007513	851	1002	1854	2359	16835	237	2609	676	1293
P6071_513_bin50	BACL42	d__Bacteria;p__Bacteroidetes;c__Bacteroidia;o__Flavobacteriales;f__Flavobacteriaceae;g__BACL21		81.69	3.4	41.67	1883512	520	1002	2732	3622	17351	126	4850	381	1806
P6071_523_bin142	BACL42	d__Bacteria;p__Bacteroidetes;c__Bacteroidia;o__Flavobacteriales;f__Flavobacteriaceae;g__BACL21	Bacteria;Bacteroidetes;Flavobacteria;Flavobacteriales;Flavobacteriaceae;(92.78)	87.34	2.27	10.0	1910705	425	1005	3124	4495	33935	90	6039	298	2031
P6071_531_bin23	BACL42	d__Bacteria;p__Bacteroidetes;c__Bacteroidia;o__Flavobacteriales;f__Flavobacteriaceae;g__BACL21	Bacteria;Bacteroidetes;Flavobacteria;Flavobacteriales;Flavobacteriaceae;(94.01)	89.13	0.75	50.0	2000132	256	1004	4993	7813	50440	46	13594	157	3473
P1994_120_bin70	BACL42	d__Bacteria;p__Bacteroidetes;c__Bacteroidia;o__Flavobacteriales;f__Flavobacteriaceae;g__BACL21	Bacteria;Bacteroidetes;Flavobacteria;Flavobacteriales;Flavobacteriaceae;(100.00)	91.58	2.19	71.43	1964989	156	1046	8267	12596	89932	29	21190	93	5822
P6071_529_bin149	BACL42	d__Bacteria;p__Bacteroidetes;c__Bacteroidia;o__Flavobacteriales;f__Flavobacteriaceae;g__BACL21	Bacteria;Bacteroidetes;Flavobacteria;Flavobacteriales;Flavobacteriaceae;(93.05)	90.86	1.02	80.0	2006681	170	1028	6917	11804	110529	28	22298	94	6494
P4201_110_bin51	BACL42	d__Bacteria;p__Bacteroidetes;c__Bacteroidia;o__Flavobacteriales;f__Flavobacteriaceae;g__BACL21		85.22	2.05	36.36	1815580	518	1003	2501	3504	22058	117	4643	381	1697
P4201_108_bin182	BACL42	d__Bacteria;p__Bacteroidetes;c__Bacteroidia;o__Flavobacteriales;f__Flavobacteriaceae;g__BACL21		76.31	2.67	20.0	1653582	625	1002	2167	2645	11759	170	3089	485	1372
P1994_116_bin82	BACL42	d__Bacteria;p__Bacteroidetes;c__Bacteroidia;o__Flavobacteriales;f__Flavobacteriaceae;g__BACL21		90.77	0.78	40.0	1944864	241	1008	4770	8069	57153	41	14235	147	3324
P6071_526_bin265	BACL42	d__Bacteria;p__Bacteroidetes;c__Bacteroidia;o__Flavobacteriales;f__Flavobacteriaceae;g__BACL21		79.15	3.88	11.11	1795264	589	1001	2267	3047	16710	140	3799	445	1478
SRR3727517_bin176	BACL42	d__Bacteria;p__Bacteroidetes;c__Bacteroidia;o__Flavobacteriales;f__Flavobacteriaceae;g__BACL21		76.22	1.49	0.0	1634049	653	1001	1944	2502	12607	178	2868	514	1355
P1994_122_bin56	BACL42	d__Bacteria;p__Bacteroidetes;c__Bacteroidia;o__Flavobacteriales;f__Flavobacteriaceae;g__BACL21		90.61	2.1	30.77	1879295	359	1011	3708	5234	27607	76	7688	244	2378
P6071_512_bin182	BACL42	d__Bacteria;p__Bacteroidetes;c__Bacteroidia;o__Flavobacteriales;f__Flavobacteriaceae;g__BACL21		83.62	2.02	58.33	1770236	573	1006	2331	3089	20058	146	3767	434	1577
SRR3727511_bin298	BACL42	d__Bacteria;p__Bacteroidetes;c__Bacteroidia;o__Flavobacteriales;f__Flavobacteriaceae;g__BACL21	Bacteria;Bacteroidetes;Flavobacteria;Flavobacteriales;Flavobacteriaceae;(94.30)	86.89	1.93	33.33	1887954	412	1007	3087	4582	30268	82	6720	288	2070
P6071_530_bin154	BACL42	d__Bacteria;p__Bacteroidetes;c__Bacteroidia;o__Flavobacteriales;f__Flavobacteriaceae;g__BACL21	Bacteria;Bacteroidetes;Flavobacteria;Flavobacteriales;Flavobacteriaceae;(93.18)	91.14	0.48	50.0	2043846	95	1041	13710	21514	97727	16	48694	48	13710
P1994_119_bin214	BACL42	d__Bacteria;p__Bacteroidetes;c__Bacteroidia;o__Flavobacteriales;f__Flavobacteriaceae;g__BACL21	Chloroplast;(90.35)	92.15	1.02	33.33	2009500	142	1032	6111	14151	137421	21	31564	70	6403
P1994_113_bin24	BACL42	d__Bacteria;p__Bacteroidetes;c__Bacteroidia;o__Flavobacteriales;f__Flavobacteriaceae;g__BACL21		90.09	2.19	16.67	1893626	328	1007	3811	5773	35489	63	9105	217	2566
P6071_525_bin203	BACL42	d__Bacteria;p__Bacteroidetes;c__Bacteroidia;o__Flavobacteriales;f__Flavobacteriaceae;g__BACL21		86.5	2.32	11.11	1942232	445	1002	3226	4364	28338	98	6014	311	1995
P6071_514_bin223	BACL42	d__Bacteria;p__Bacteroidetes;c__Bacteroidia;o__Flavobacteriales;f__Flavobacteriaceae;g__BACL21	Bacteria;Bacteroidetes;Flavobacteria;Flavobacteriales;Flavobacteriaceae;(94.47)	88.47	0.86	66.67	1978003	375	1004	3626	5274	32587	74	8425	245	2239
P2236_104_bin50	BACL43	d__Bacteria;p__Actinobacteria;c__Actinobacteria;o__ACK-M1;f__S36-B12	Bacteria;Actinobacteria;Actinobacteria;(94.66)	94.92	4.36	76.92	2831634	585	1002	1964	4840	50781	64	12184	359	1609
P4201_114_bin122	BACL43	d__Bacteria;p__Actinobacteria;c__Actinobacteria;o__ACK-M1;f__S36-B12	Bacteria;(100.00)	93.57	3.73	77.78	2346706	480	1003	2218	4888	49296	69	9743	298	1718
P4201_124_bin12	BACL43	d__Bacteria;p__Actinobacteria;c__Actinobacteria;o__ACK-M1;f__S36-B12	Bacteria;Actinobacteria;Actinobacteria;Micromonosporales;Micromonosporaceae;Actinoplanes;(96.85),Bacteria;Actinobacteria;Actinobacteria;(90.35)	88.35	3.23	33.33	2050357	601	1001	2500	3411	21061	143	4716	440	1568
P4201_105_bin211	BACL43	d__Bacteria;p__Actinobacteria;c__Actinobacteria;o__ACK-M1;f__S36-B12	Bacteria;Actinobacteria;Actinobacteria;(94.89),Bacteria;Actinobacteria;Actinobacteria;Micromonosporales;Micromonosporaceae;Actinoplanes;(95.52)	94.65	2.76	62.5	2198846	319	1004	2839	6892	51304	43	16892	172	2542
P1994_130_bin161	BACL43	d__Bacteria;p__Actinobacteria;c__Actinobacteria;o__ACK-M1;f__S36-B12	Bacteria;Actinobacteria;Actinobacteria;(100.00),Bacteria;Actinobacteria;Thermoleophilia;Solirubrobacterales;(93.42)	94.65	3.67	70.0	2430305	386	1002	2503	6296	82712	45	15923	215	2189
P1994_106_bin205	BACL43	d__Bacteria;p__Actinobacteria;c__Actinobacteria;o__ACK-M1;f__S36-B12	Bacteria;Actinobacteria;Actinobacteria;Corynebacteriales;Corynebacteriaceae;Corynebacterium;(100.00),Bacteria;Actinobacteria;Actinobacteria;Streptosporangiales;(100.00)	87.91	2.95	44.44	1972467	573	1001	2457	3442	22346	132	4512	421	1614
P1994_126_bin192	BACL43	d__Bacteria;p__Actinobacteria;c__Actinobacteria;o__ACK-M1;f__S36-B12	Bacteria;Actinobacteria;Actinobacteria;(92.16)	79.59	2.69	36.36	1768301	691	1006	2110	2559	14076	192	3099	539	1362
P4201_119_bin69	BACL43	d__Bacteria;p__Actinobacteria;c__Actinobacteria;o__ACK-M1;f__S36-B12	Bacteria;Actinobacteria;Actinobacteria;(94.73)	94.47	2.33	62.5	2389192	350	1002	3332	6826	64128	45	13843	203	2694
P1994_129_bin111	BACL43	d__Bacteria;p__Actinobacteria;c__Actinobacteria;o__ACK-M1;f__S36-B12	Bacteria;Actinobacteria;Actinobacteria;(94.80)	93.84	4.32	75.0	2335737	395	1007	2373	5913	65323	51	13463	224	1938
P2236_108_bin0	BACL43	d__Bacteria;p__Actinobacteria;c__Actinobacteria;o__ACK-M1;f__S36-B12	Bacteria;Actinobacteria;Actinobacteria;(100.00)	94.65	4.65	73.33	2763114	422	1023	3723	6547	80772	73	10335	271	2720
P1994_121_bin70	BACL43	d__Bacteria;p__Actinobacteria;c__Actinobacteria;o__ACK-M1;f__S36-B12		92.21	2.83	60.0	2432315	310	1030	4469	7846	70104	49	14156	192	3135
P2236_113_bin52	BACL43	d__Bacteria;p__Actinobacteria;c__Actinobacteria;o__ACK-M1;f__S36-B12		83.24	3.25	40.0	1908345	586	1001	2522	3256	21768	148	4240	437	1621
P2236_112_bin43	BACL43	d__Bacteria;p__Actinobacteria;c__Actinobacteria;o__ACK-M1;f__S36-B12		92.53	2.84	28.57	2157191	341	1022	4415	6326	37167	68	9364	225	2845
P1994_123_bin79	BACL43	d__Bacteria;p__Actinobacteria;c__Actinobacteria;o__ACK-M1;f__S36-B12		92.94	1.29	25.0	2093472	395	1001	3202	5299	41731	70	8730	248	2101
P2236_114_bin121	BACL43	d__Bacteria;p__Actinobacteria;c__Actinobacteria;o__ACK-M1;f__S36-B12	Bacteria;Actinobacteria;Actinobacteria;(95.14)	84.84	4.19	36.36	1899688	637	1001	2220	2982	15855	152	3940	479	1438
P4201_101_bin170	BACL43	d__Bacteria;p__Actinobacteria;c__Actinobacteria;o__ACK-M1;f__S36-B12	Bacteria;Actinobacteria;Actinobacteria;(92.01)	92.36	1.85	50.0	2143937	455	1005	2645	4711	43076	80	8329	301	1871
P2236_106_bin12	BACL43	d__Bacteria;p__Actinobacteria;c__Actinobacteria;o__ACK-M1;f__S36-B12	Bacteria;Actinobacteria;Actinobacteria;(94.73)	94.2	2.96	66.67	2257795	264	1007	4769	8552	67178	44	15533	160	3572
P1994_124_bin194	BACL43	d__Bacteria;p__Actinobacteria;c__Actinobacteria;o__ACK-M1;f__S36-B12	Bacteria;Actinobacteria;Actinobacteria;(92.26)	89.92	4.91	76.47	2251992	501	1014	2468	4494	31401	81	7639	334	1800
P6071_525_bin111	BACL44	d__Bacteria;p__Proteobacteria;c__Gammaproteobacteria;o__Betaproteobacteriales;f__Burkholderiaceae;g__RS62	Bacteria;Proteobacteria;Betaproteobacteria;Burkholderiales;(90.96),Bacteria;Proteobacteria;Betaproteobacteria;Burkholderiales;Comamonadaceae;(98.79)	79.74	3.98	55.56	2063506	1023	1002	1698	2017	9116	323	2181	836	1204
P1994_104_bin170	BACL44	d__Bacteria;p__Proteobacteria;c__Gammaproteobacteria;o__Betaproteobacteriales;f__Burkholderiaceae;g__RS62	Bacteria;Proteobacteria;Betaproteobacteria;Burkholderiales;Comamonadaceae;(94.61)	78.54	2.5	42.86	1911188	936	1002	1644	2041	11270	279	2178	760	1181
P1994_128_bin123	BACL44	d__Bacteria;p__Proteobacteria;c__Gammaproteobacteria;o__Betaproteobacteriales;f__Burkholderiaceae;g__RS62	Bacteria;Proteobacteria;Betaproteobacteria;Burkholderiales;Comamonadaceae;(98.87),Bacteria;Proteobacteria;Betaproteobacteria;Burkholderiales;Comamonadaceae;(93.26)	93.64	3.63	54.55	2563895	787	1004	2252	3257	27824	174	4500	575	1433
P4201_104_bin117	BACL44	d__Bacteria;p__Proteobacteria;c__Gammaproteobacteria;o__Betaproteobacteriales;f__Burkholderiaceae;g__RS62	Bacteria;Proteobacteria;Betaproteobacteria;Burkholderiales;Comamonadaceae;(99.25),Bacteria;Proteobacteria;Betaproteobacteria;(95.20)	93.9	4.26	52.63	2643730	739	1001	2652	3577	28492	166	4646	537	1677
P6071_511_bin53	BACL44	d__Bacteria;p__Proteobacteria;c__Gammaproteobacteria;o__Betaproteobacteriales;f__Burkholderiaceae;g__RS62	Bacteria;Proteobacteria;Betaproteobacteria;Burkholderiales;Comamonadaceae;Limnohabitans;(97.14),Bacteria;Proteobacteria;Betaproteobacteria;Burkholderiales;Comamonadaceae;(94.36)	83.19	3.12	75.0	2396562	1059	1001	1778	2263	12814	304	2517	845	1260
P4201_105_bin24	BACL44	d__Bacteria;p__Proteobacteria;c__Gammaproteobacteria;o__Betaproteobacteriales;f__Burkholderiaceae;g__RS62	Bacteria;Proteobacteria;Betaproteobacteria;Burkholderiales;Comamonadaceae;(99.25)	89.75	4.91	47.83	2395851	937	1003	1931	2556	16922	244	2953	732	1343
P6071_506_bin192	BACL44	d__Bacteria;p__Proteobacteria;c__Gammaproteobacteria;o__Betaproteobacteriales;f__Burkholderiaceae;g__RS62	Bacteria;Proteobacteria;Betaproteobacteria;(93.37),Bacteria;Proteobacteria;Betaproteobacteria;Burkholderiales;Comamonadaceae;(96.43)	76.35	4.5	44.44	2020956	1075	1001	1579	1879	7456	351	1988	888	1166
P6071_530_bin91	BACL44	d__Bacteria;p__Proteobacteria;c__Gammaproteobacteria;o__Betaproteobacteriales;f__Burkholderiaceae;g__RS62	Bacteria;Proteobacteria;Betaproteobacteria;Burkholderiales;Comamonadaceae;Hydrogenophaga;(95.26)	91.85	4.19	52.38	2729982	950	1004	2140	2873	16820	238	3557	723	1425
SRR3727521_bin104	BACL44	d__Bacteria;p__Proteobacteria;c__Gammaproteobacteria;o__Betaproteobacteriales;f__Burkholderiaceae;g__RS62	Bacteria;Proteobacteria;Betaproteobacteria;Burkholderiales;Comamonadaceae;(98.44)	96.38	4.25	61.9	2819687	549	1008	3113	5136	44512	100	8163	360	2206
P4201_102_bin65	BACL44	d__Bacteria;p__Proteobacteria;c__Gammaproteobacteria;o__Betaproteobacteriales;f__Burkholderiaceae;g__RS62	Bacteria;Proteobacteria;Betaproteobacteria;Burkholderiales;Comamonadaceae;(99.25)	93.43	3.91	42.86	2551536	801	1002	2307	3185	19647	187	4113	596	1542
SRR3727504_bin69	BACL44	d__Bacteria;p__Proteobacteria;c__Gammaproteobacteria;o__Betaproteobacteriales;f__Burkholderiaceae;g__RS62		78.42	3.78	35.29	2066032	956	1002	1707	2161	12370	273	2363	770	1210
P6071_512_bin92	BACL44	d__Bacteria;p__Proteobacteria;c__Gammaproteobacteria;o__Betaproteobacteriales;f__Burkholderiaceae;g__RS62	Bacteria;Proteobacteria;Betaproteobacteria;Burkholderiales;Comamonadaceae;(92.80)	88.71	2.81	50.0	2645174	1027	1002	2036	2575	14522	275	3047	800	1365
P4201_103_bin31	BACL44	d__Bacteria;p__Proteobacteria;c__Gammaproteobacteria;o__Betaproteobacteriales;f__Burkholderiaceae;g__RS62	Bacteria;Proteobacteria;Betaproteobacteria;Burkholderiales;Comamonadaceae;Hydrogenophaga;(96.52)	98.18	3.75	65.0	3039218	665	1009	2790	4570	40335	118	7039	444	1845
P6071_532_bin190	BACL44	d__Bacteria;p__Proteobacteria;c__Gammaproteobacteria;o__Betaproteobacteriales;f__Burkholderiaceae;g__RS62	Bacteria;Proteobacteria;Betaproteobacteria;Burkholderiales;Comamonadaceae;Hydrogenophaga;(94.96),Bacteria;Proteobacteria;Betaproteobacteria;(90.79),Bacteria;Proteobacteria;Betaproteobacteria;Burkholderiales;Comamonadaceae;(94.44)	91.4	4.21	56.52	2754760	957	1005	2175	2878	19012	241	3574	728	1421
SRR3727507_bin173	BACL44	d__Bacteria;p__Proteobacteria;c__Gammaproteobacteria;o__Betaproteobacteriales;f__Burkholderiaceae;g__RS62	Bacteria;Proteobacteria;Betaproteobacteria;Burkholderiales;Comamonadaceae;Hydrogenophaga;(95.73)	97.58	4.77	31.58	3071670	615	1004	3406	4994	33407	122	7519	409	2100
P4201_111_bin10	BACL44	d__Bacteria;p__Proteobacteria;c__Gammaproteobacteria;o__Betaproteobacteriales;f__Burkholderiaceae;g__RS62		83.12	3.29	42.11	2209862	1000	1001	1775	2209	8807	290	2461	802	1234
P1994_120_bin209	BACL44	d__Bacteria;p__Proteobacteria;c__Gammaproteobacteria;o__Betaproteobacteriales;f__Burkholderiaceae;g__RS62	Bacteria;Proteobacteria;Alphaproteobacteria;Rhodobacterales;Rhodobacteraceae;(94.89),Bacteria;Proteobacteria;Betaproteobacteria;Burkholderiales;Comamonadaceae;Hydrogenophaga;(95.27)	92.06	4.28	34.78	2584012	855	1004	2159	3022	30829	198	3886	642	1460
P4201_105_bin217	BACL45	d__Bacteria;p__Proteobacteria;c__Gammaproteobacteria;o__Betaproteobacteriales;f__Methylophilaceae;g__BACL14	Bacteria;Proteobacteria;Betaproteobacteria;Methylophilales;Methylophilaceae;Methylotenera;(94.52)	97.11	0.4	100.0	1206220	132	1004	3687	9138	55846	18	20089	70	3128
P1994_122_bin41	BACL45	d__Bacteria;p__Proteobacteria;c__Gammaproteobacteria;o__Betaproteobacteriales;f__Methylophilaceae;g__BACL14		89.22	2.18	66.67	1095396	293	1001	2619	3738	19179	65	5035	209	1690
SRR3727525_bin91	BACL45	d__Bacteria;p__Proteobacteria;c__Gammaproteobacteria;o__Betaproteobacteriales;f__Methylophilaceae;g__BACL14		95.8	1.97	40.0	1158114	174	1004	3990	6655	37491	31	11107	106	2729
P4201_116_bin55	BACL45	d__Bacteria;p__Proteobacteria;c__Gammaproteobacteria;o__Betaproteobacteriales;f__Methylophilaceae;g__BACL14	Bacteria;Proteobacteria;(91.55)	95.92	0.8	75.0	1170326	166	1019	3593	7050	51904	30	12767	98	2769
P1994_127_bin25	BACL45	d__Bacteria;p__Proteobacteria;c__Gammaproteobacteria;o__Betaproteobacteriales;f__Methylophilaceae;g__BACL14	Bacteria;Proteobacteria;(92.30)	97.6	2.06	25.0	1312490	133	1019	2676	9868	152924	12	27354	60	3136
P4201_104_bin99	BACL45	d__Bacteria;p__Proteobacteria;c__Gammaproteobacteria;o__Betaproteobacteriales;f__Methylophilaceae;g__BACL14		91.31	1.15	0.0	1070432	295	1001	2738	3628	21533	71	4780	215	1698
P1994_126_bin187	BACL45	d__Bacteria;p__Proteobacteria;c__Gammaproteobacteria;o__Betaproteobacteriales;f__Methylophilaceae;g__BACL14	Bacteria;Proteobacteria;(92.50)	96.35	1.34	42.86	1223831	181	1014	2961	6761	43972	26	13235	103	2451
P1994_124_bin26	BACL45	d__Bacteria;p__Proteobacteria;c__Gammaproteobacteria;o__Betaproteobacteriales;f__Methylophilaceae;g__BACL14	Bacteria;Proteobacteria;Gammaproteobacteria;(87.58)	80.81	2.13	22.22	980063	349	1001	2153	2808	12163	91	3271	268	1421
P1994_125_bin77	BACL45	d__Bacteria;p__Proteobacteria;c__Gammaproteobacteria;o__Betaproteobacteriales;f__Methylophilaceae;g__BACL14	Bacteria;Proteobacteria;(98.63)	76.94	0.61	50.0	909302	397	1004	1824	2290	10583	111	2528	315	1242
P2236_102_bin118	BACL45	d__Bacteria;p__Proteobacteria;c__Gammaproteobacteria;o__Betaproteobacteriales;f__Methylophilaceae;g__BACL14	Bacteria;Proteobacteria;Betaproteobacteria;Methylophilales;Methylophilaceae;Methylotenera;(94.39)	98.03	2.38	75.0	1195916	111	1010	4018	10774	98047	14	27606	55	4244
SRR3727507_bin41	BACL45	d__Bacteria;p__Proteobacteria;c__Gammaproteobacteria;o__Betaproteobacteriales;f__Methylophilaceae;g__BACL14	Bacteria;Proteobacteria;Betaproteobacteria;Burkholderiales;Alcaligenaceae;Sutterella;Parasutterella secunda;(97.52)	96.51	0.76	33.33	1199631	83	1009	5902	14453	93469	11	36840	39	7295
SRR3727503_bin100	BACL45	d__Bacteria;p__Proteobacteria;c__Gammaproteobacteria;o__Betaproteobacteriales;f__Methylophilaceae;g__BACL14		94.6	0.65	25.0	1151371	197	1029	3992	5844	38035	40	8961	129	2444
P4201_103_bin76	BACL45	d__Bacteria;p__Proteobacteria;c__Gammaproteobacteria;o__Betaproteobacteriales;f__Methylophilaceae;g__BACL14	Bacteria;Proteobacteria;Betaproteobacteria;Methylophilales;Methylophilaceae;Methylotenera;(93.63)	95.58	0.66	50.0	1212237	113	1003	4697	10727	83421	16	25302	58	4471
SRR3727511_bin152	BACL45	d__Bacteria;p__Proteobacteria;c__Gammaproteobacteria;o__Betaproteobacteriales;f__Methylophilaceae;g__BACL14	Bacteria;Proteobacteria;(91.36)	96.08	1.23	80.0	1147442	166	1004	4179	6912	30826	32	11620	101	3136
P4201_102_bin115	BACL45	d__Bacteria;p__Proteobacteria;c__Gammaproteobacteria;o__Betaproteobacteriales;f__Methylophilaceae;g__BACL14	Bacteria;Proteobacteria;(91.92)	98.03	3.09	60.0	1298768	128	1007	2577	10146	216229	8	45600	57	3512
P2236_104_bin26	BACL45	d__Bacteria;p__Proteobacteria;c__Gammaproteobacteria;o__Betaproteobacteriales;f__Methylophilaceae;g__BACL14		83.88	2.18	40.0	1011958	348	1002	2239	2907	16429	89	3548	265	1483
P4201_122_bin200	BACL46	d__Bacteria;p__Proteobacteria;c__Gammaproteobacteria;o__Betaproteobacteriales;f__Burkholderiaceae		91.87	3.03	75.0	1766327	433	1002	2828	4079	21066	89	5882	300	1746
SRR3727512_bin198	BACL46	d__Bacteria;p__Proteobacteria;c__Gammaproteobacteria;o__Betaproteobacteriales;f__Burkholderiaceae		83.5	1.19	33.33	1536491	589	1001	2030	2608	19578	154	3013	455	1327
SRR3727516_bin281	BACL46	d__Bacteria;p__Proteobacteria;c__Gammaproteobacteria;o__Betaproteobacteriales;f__Burkholderiaceae		93.39	1.06	25.0	1729826	439	1002	2915	3940	21040	96	5337	310	1768
P6071_528_bin35	BACL46	d__Bacteria;p__Proteobacteria;c__Gammaproteobacteria;o__Betaproteobacteriales;f__Burkholderiaceae	Bacteria;Proteobacteria;Betaproteobacteria;Burkholderiales;(93.22)	92.68	4.27	77.78	1936614	433	1004	2804	4472	43536	77	6909	286	1751
P6071_520_bin128	BACL46	d__Bacteria;p__Proteobacteria;c__Gammaproteobacteria;o__Betaproteobacteriales;f__Burkholderiaceae		92.23	0.98	80.0	1972468	449	1002	2477	4393	35258	79	7297	299	1706
P6071_532_bin20	BACL46	d__Bacteria;p__Proteobacteria;c__Gammaproteobacteria;o__Betaproteobacteriales;f__Burkholderiaceae	Bacteria;Proteobacteria;Betaproteobacteria;Burkholderiales;Burkholderiaceae;Burkholderia;(93.92)	81.53	1.75	42.86	1587152	651	1001	1904	2438	10930	177	2869	510	1249
P6071_518_bin60	BACL46	d__Bacteria;p__Proteobacteria;c__Gammaproteobacteria;o__Betaproteobacteriales;f__Burkholderiaceae		91.62	4.83	58.33	1840404	499	1001	2548	3688	25560	107	5275	356	1647
P6071_531_bin181	BACL46	d__Bacteria;p__Proteobacteria;c__Gammaproteobacteria;o__Betaproteobacteriales;f__Burkholderiaceae		75.27	2.65	44.44	1582059	667	1003	1860	2371	18552	185	2701	528	1288
SRR3727517_bin16	BACL46	d__Bacteria;p__Proteobacteria;c__Gammaproteobacteria;o__Betaproteobacteriales;f__Burkholderiaceae		92.63	1.84	28.57	1749950	461	1008	2454	3795	22155	90	5998	322	1618
P6071_530_bin93	BACL46	d__Bacteria;p__Proteobacteria;c__Gammaproteobacteria;o__Betaproteobacteriales;f__Burkholderiaceae		88.45	3.29	53.33	1769818	514	1004	2342	3443	23902	116	4640	373	1549
P6071_504_bin116	BACL46	d__Bacteria;p__Proteobacteria;c__Gammaproteobacteria;o__Betaproteobacteriales;f__Burkholderiaceae		90.7	0.7	66.67	1833251	496	1007	2545	3696	21832	110	5158	354	1669
SRR3727525_bin33	BACL46	d__Bacteria;p__Proteobacteria;c__Gammaproteobacteria;o__Betaproteobacteriales;f__Burkholderiaceae	Bacteria;Proteobacteria;Betaproteobacteria;Burkholderiales;Burkholderiaceae;(93.67)	98.63	2.74	80.0	2493209	495	1001	1729	5036	80316	39	15320	287	1512
P6071_534_bin9	BACL46	d__Bacteria;p__Proteobacteria;c__Gammaproteobacteria;o__Betaproteobacteriales;f__Burkholderiaceae		85.85	4.72	40.0	1718142	559	1001	2227	3073	25255	129	3923	417	1468
P6071_503_bin139	BACL46	d__Bacteria;p__Proteobacteria;c__Gammaproteobacteria;o__Betaproteobacteriales;f__Burkholderiaceae		88.72	1.63	50.0	1663230	583	1001	2055	2852	18798	139	3647	443	1365
P6071_525_bin132	BACL46	d__Bacteria;p__Proteobacteria;c__Gammaproteobacteria;o__Betaproteobacteriales;f__Burkholderiaceae	Bacteria;Proteobacteria;Betaproteobacteria;Burkholderiales;(93.68)	95.58	3.13	88.89	2281482	486	1001	1893	4694	81519	53	9955	301	1535
P6071_517_bin143	BACL46	d__Bacteria;p__Proteobacteria;c__Gammaproteobacteria;o__Betaproteobacteriales;f__Burkholderiaceae		89.14	3.71	88.89	1818366	488	1003	2491	3726	22215	100	5116	348	1617
P6071_526_bin91	BACL47	d__Bacteria;p__Verrucomicrobia;c__Verrucomicrobiae;o__Verrucomicrobiales	Bacteria;Verrucomicrobia;Verrucomicrobiae;Verrucomicrobiales;(87.51)	98.64	2.46	33.33	4302107	426	1016	6843	10098	69337	82	15984	261	4688
P6071_529_bin97	BACL47	d__Bacteria;p__Verrucomicrobia;c__Verrucomicrobiae;o__Verrucomicrobiales	Bacteria;Verrucomicrobia;Verrucomicrobiae;Verrucomicrobiales;Verrucomicrobiaceae;(85.79)	95.56	3.43	50.0	4145047	957	1001	3079	4331	30302	208	6259	673	2011
SRR3727512_bin148	BACL47	d__Bacteria;p__Verrucomicrobia;c__Verrucomicrobiae;o__Verrucomicrobiales	Bacteria;Verrucomicrobia;Verrucomicrobiae;Verrucomicrobiales;(87.51),Bacteria;(88.59)	100.0	2.04	0.0	4303569	231	1007	12193	18630	119313	41	32665	132	9362
P6071_501_bin38	BACL47	d__Bacteria;p__Verrucomicrobia;c__Verrucomicrobiae;o__Verrucomicrobiales		84.82	3.3	11.11	3729343	1334	1001	2162	2795	14975	353	3452	1021	1403
SRR3727511_bin236	BACL47	d__Bacteria;p__Verrucomicrobia;c__Verrucomicrobiae;o__Verrucomicrobiales	Bacteria;Verrucomicrobia;Verrucomicrobiae;Verrucomicrobiales;(87.58)	99.32	1.36	0.0	4358942	230	1019	8602	18951	144364	31	46792	109	10788
P6071_530_bin172	BACL47	d__Bacteria;p__Verrucomicrobia;c__Verrucomicrobiae;o__Verrucomicrobiales	Bacteria;Verrucomicrobia;Verrucomicrobiae;Verrucomicrobiales;(88.69),Bacteria;Verrucomicrobia;(88.18)	97.96	3.31	77.78	4445467	286	1005	7772	15543	94117	44	31529	148	7585
P6071_525_bin116	BACL47	d__Bacteria;p__Verrucomicrobia;c__Verrucomicrobiae;o__Verrucomicrobiales	Bacteria;Verrucomicrobia;Verrucomicrobiae;Verrucomicrobiales;(87.58)	100.0	1.36	0.0	4473441	279	1014	9654	16033	115112	45	29628	161	8304
P6071_516_bin256	BACL47	d__Bacteria;p__Verrucomicrobia;c__Verrucomicrobiae;o__Verrucomicrobiales		94.32	4.2	11.11	3861043	1157	1001	2518	3337	22598	286	4311	859	1618
P6071_515_bin123	BACL47	d__Bacteria;p__Verrucomicrobia;c__Verrucomicrobiae;o__Verrucomicrobiales	Bacteria;Proteobacteria;Deltaproteobacteria;Myxococcales;Myxococcaceae;(86.93),Bacteria;Verrucomicrobia;Verrucomicrobiae;Verrucomicrobiales;(87.40)	96.46	3.4	75.0	4340169	570	1002	4875	7614	52217	104	12983	347	3466
P4201_109_bin166	BACL47	d__Bacteria;p__Verrucomicrobia;c__Verrucomicrobiae;o__Verrucomicrobiales	Bacteria;Verrucomicrobia;Verrucomicrobiae;Verrucomicrobiales;(87.67)	80.86	1.1	25.0	3209387	1423	1001	1824	2255	11633	420	2579	1138	1270
P6071_514_bin80	BACL47	d__Bacteria;p__Verrucomicrobia;c__Verrucomicrobiae;o__Verrucomicrobiales	Bacteria;Verrucomicrobia;Verrucomicrobiae;Verrucomicrobiales;(87.58)	97.96	4.65	75.0	4360702	326	1034	7485	13376	93178	50	26381	181	6215
P6071_531_bin269	BACL47	d__Bacteria;p__Verrucomicrobia;c__Verrucomicrobiae;o__Verrucomicrobiales	Bacteria;Verrucomicrobia;Verrucomicrobiae;Verrucomicrobiales;Verrucomicrobiaceae;(85.26)	96.56	2.72	20.0	4369143	386	1003	7030	11319	74786	69	19834	230	5288
P6071_527_bin87	BACL47	d__Bacteria;p__Verrucomicrobia;c__Verrucomicrobiae;o__Verrucomicrobiales		96.46	4.42	37.5	4204321	802	1007	3695	5242	37344	165	7702	544	2318
P6071_523_bin23	BACL47	d__Bacteria;p__Verrucomicrobia;c__Verrucomicrobiae;o__Verrucomicrobiales	Bacteria;Verrucomicrobia;Verrucomicrobiae;Verrucomicrobiales;(87.51)	98.64	3.06	60.0	4363650	220	1044	12363	19834	158906	39	35071	127	9475
P6071_534_bin234	BACL47	d__Bacteria;p__Verrucomicrobia;c__Verrucomicrobiae;o__Verrucomicrobiales	Bacteria;Verrucomicrobia;Verrucomicrobiae;Verrucomicrobiales;(87.17)	98.64	3.81	75.0	4335280	355	1006	6379	12212	86649	52	24766	198	5403
P6071_504_bin268	BACL47	d__Bacteria;p__Verrucomicrobia;c__Verrucomicrobiae;o__Verrucomicrobiales	Bacteria;(88.88)	78.0	3.09	16.67	2966439	1486	1001	1661	1996	9257	467	2138	1216	1189
P6071_513_bin221	BACL48	d__Bacteria;p__Proteobacteria;c__Gammaproteobacteria;o__Steroidobacterales;f__Steroidobacteraceae	Bacteria;Firmicutes;Erysipelotrichi;Erysipelotrichales;(84.31)	84.86	4.05	44.44	2505511	847	1002	2274	2958	19538	217	3680	642	1517
P6071_518_bin85	BACL48	d__Bacteria;p__Proteobacteria;c__Gammaproteobacteria;o__Steroidobacterales;f__Steroidobacteraceae		86.67	3.29	41.67	2665046	703	1005	2795	3790	20417	163	5234	505	1781
P6071_529_bin170	BACL48	d__Bacteria;p__Proteobacteria;c__Gammaproteobacteria;o__Steroidobacterales;f__Steroidobacteraceae		79.06	3.9	50.0	2426926	918	1001	2055	2643	13028	240	3071	711	1353
P4201_109_bin23	BACL48	d__Bacteria;p__Proteobacteria;c__Gammaproteobacteria;o__Steroidobacterales;f__Steroidobacteraceae	Bacteria;Proteobacteria;Gammaproteobacteria;Xanthomonadales;(88.11)	94.16	3.15	76.92	2719528	223	1067	7315	12195	61029	40	21033	140	5284
P1994_122_bin95	BACL48	d__Bacteria;p__Proteobacteria;c__Gammaproteobacteria;o__Steroidobacterales;f__Steroidobacteraceae	Bacteria;Proteobacteria;Gammaproteobacteria;(88.79),Bacteria;Proteobacteria;Gammaproteobacteria;Xanthomonadales;(92.97)	94.58	4.11	78.57	2775889	215	1100	8528	12911	73799	44	20020	135	5695
P1994_120_bin171	BACL48	d__Bacteria;p__Proteobacteria;c__Gammaproteobacteria;o__Steroidobacterales;f__Steroidobacteraceae	Bacteria;Proteobacteria;Gammaproteobacteria;(89.08),Bacteria;Proteobacteria;Gammaproteobacteria;(93.59)	93.61	3.21	68.75	2840535	302	1037	5285	9405	77234	48	16059	188	3993
P6071_528_bin186	BACL48	d__Bacteria;p__Proteobacteria;c__Gammaproteobacteria;o__Steroidobacterales;f__Steroidobacteraceae	Bacteria;Proteobacteria;(82.33)	92.18	3.1	64.29	2747755	261	1060	7892	10527	47042	54	15906	174	4974
P6071_512_bin199	BACL48	d__Bacteria;p__Proteobacteria;c__Gammaproteobacteria;o__Steroidobacterales;f__Steroidobacteraceae	Bacteria;Proteobacteria;Gammaproteobacteria;(92.72),Bacteria;Proteobacteria;Betaproteobacteria;Burkholderiales;(90.95)	94.4	2.93	75.0	2935845	392	1002	3936	7489	61602	61	14439	225	3258
P6071_503_bin5	BACL48	d__Bacteria;p__Proteobacteria;c__Gammaproteobacteria;o__Steroidobacterales;f__Steroidobacteraceae	Bacteria;Proteobacteria;(92.48)	84.8	3.34	22.22	2440038	798	1001	2360	3057	30814	199	3830	603	1536
P6071_511_bin61	BACL48	d__Bacteria;p__Proteobacteria;c__Gammaproteobacteria;o__Steroidobacterales;f__Steroidobacteraceae	Bacteria;Proteobacteria;Betaproteobacteria;Burkholderiales;(90.28)	93.86	3.43	69.23	2889372	432	1001	3777	6688	59578	71	12593	262	2662
P1994_116_bin163	BACL48	d__Bacteria;p__Proteobacteria;c__Gammaproteobacteria;o__Steroidobacterales;f__Steroidobacteraceae	Bacteria;Proteobacteria;Gammaproteobacteria;(84.14)	94.43	1.15	50.0	2718701	198	1152	8199	13730	68588	36	25401	127	6039
P1994_119_bin146	BACL48	d__Bacteria;p__Proteobacteria;c__Gammaproteobacteria;o__Steroidobacterales;f__Steroidobacteraceae	Bacteria;Proteobacteria;Gammaproteobacteria;(88.72)	94.52	3.97	63.16	2953431	353	1019	4902	8366	55519	58	14613	220	3715
P6071_514_bin217	BACL48	d__Bacteria;p__Proteobacteria;c__Gammaproteobacteria;o__Steroidobacterales;f__Steroidobacteraceae	Bacteria;Proteobacteria;Gammaproteobacteria;(87.38),Bacteria;Proteobacteria;Gammaproteobacteria;(93.02)	93.01	3.3	66.67	2823588	371	1002	4444	7610	52633	63	14248	225	3330
P6071_510_bin155	BACL48	d__Bacteria;p__Proteobacteria;c__Gammaproteobacteria;o__Steroidobacterales;f__Steroidobacteraceae		92.65	1.75	55.56	2801161	476	1003	3731	5884	79415	86	9537	299	2575
P1994_128_bin71	BACL48	d__Bacteria;p__Proteobacteria;c__Gammaproteobacteria;o__Steroidobacterales;f__Steroidobacteraceae	Bacteria;Proteobacteria;Betaproteobacteria;Burkholderiales;(89.93)	94.7	2.46	60.0	2775363	266	1001	5536	10433	71409	42	18317	155	4480
P6071_527_bin151	BACL48	d__Bacteria;p__Proteobacteria;c__Gammaproteobacteria;o__Steroidobacterales;f__Steroidobacteraceae	Bacteria;Proteobacteria;Gammaproteobacteria;(89.44)	94.79	3.66	82.35	2976698	367	1003	4189	8110	66393	57	16205	212	3283
P1994_129_bin45	BACL49	d__Bacteria;p__Actinobacteria;c__Acidimicrobiia;o__Microtrichales;f__Ilumatobacteraceae	Bacteria;Actinobacteria;Acidimicrobiia;Acidimicrobiales;(95.26)	99.15	3.42	50.0	3156025	214	1022	2429	14747	178332	17	55725	63	6049
P4201_105_bin188	BACL49	d__Bacteria;p__Actinobacteria;c__Acidimicrobiia;o__Microtrichales;f__Ilumatobacteraceae	Bacteria;Actinobacteria;Acidimicrobiia;Acidimicrobiales;(95.26),Bacteria;Actinobacteria;Acidimicrobiia;Acidimicrobiales;Acidimicrobiaceae;Ilumatobacter;actinobacterium YM22-133;(97.59)	98.86	4.89	66.67	3142304	288	1001	3193	10910	108190	29	31805	127	4028
P1994_130_bin188	BACL49	d__Bacteria;p__Actinobacteria;c__Acidimicrobiia;o__Microtrichales;f__Ilumatobacteraceae	Bacteria;Actinobacteria;Acidimicrobiia;Acidimicrobiales;Acidimicrobiaceae;Ilumatobacter;(94.92)	99.15	1.71	0.0	3055194	140	1012	4482	21822	186136	13	74387	48	12602
P1994_104_bin159	BACL49	d__Bacteria;p__Actinobacteria;c__Acidimicrobiia;o__Microtrichales;f__Ilumatobacteraceae		96.58	2.99	40.0	3201557	221	1041	6399	14486	118905	30	29613	114	6164
P1994_121_bin244	BACL49	d__Bacteria;p__Actinobacteria;c__Acidimicrobiia;o__Microtrichales;f__Ilumatobacteraceae		99.15	2.56	25.0	3116685	127	1367	10536	24540	263192	14	60332	64	10536
P2236_114_bin71	BACL49	d__Bacteria;p__Actinobacteria;c__Acidimicrobiia;o__Microtrichales;f__Ilumatobacteraceae	Bacteria;Actinobacteria;Acidimicrobiia;Acidimicrobiales;Acidimicrobiaceae;Ilumatobacter;(93.52)	88.7	4.16	25.0	2317755	938	1003	1952	2470	10448	259	2930	738	1314
P1994_125_bin20	BACL49	d__Bacteria;p__Actinobacteria;c__Acidimicrobiia;o__Microtrichales;f__Ilumatobacteraceae	Bacteria;Actinobacteria;Acidimicrobiia;Acidimicrobiales;(92.74)	99.15	1.71	0.0	3127655	215	1001	2360	14547	260831	17	47404	71	6691
P2236_102_bin1	BACL49	d__Bacteria;p__Actinobacteria;c__Acidimicrobiia;o__Microtrichales;f__Ilumatobacteraceae		87.88	1.71	0.0	2566939	816	1003	2327	3145	13760	204	3960	613	1534
P1994_127_bin67	BACL49	d__Bacteria;p__Actinobacteria;c__Acidimicrobiia;o__Microtrichales;f__Ilumatobacteraceae	Bacteria;Actinobacteria;Acidimicrobiia;Acidimicrobiales;Acidimicrobiaceae;Ilumatobacter;(94.71)	99.15	2.56	25.0	3113558	194	1001	2496	16049	210697	13	68023	58	7199
P4201_104_bin91	BACL49	d__Bacteria;p__Actinobacteria;c__Acidimicrobiia;o__Microtrichales;f__Ilumatobacteraceae		99.15	1.71	0.0	3503643	369	1001	2032	9494	156250	31	34792	145	2966
P1994_123_bin50	BACL49	d__Bacteria;p__Actinobacteria;c__Acidimicrobiia;o__Microtrichales;f__Ilumatobacteraceae		99.15	2.56	25.0	3151361	170	1081	7882	18537	220225	22	40890	86	7882
P1994_126_bin155	BACL49	d__Bacteria;p__Actinobacteria;c__Acidimicrobiia;o__Microtrichales;f__Ilumatobacteraceae	Bacteria;Actinobacteria;Acidimicrobiia;Acidimicrobiales;(95.56)	99.15	2.56	25.0	3070452	122	1140	12711	25167	165437	18	57214	63	11681
P4201_114_bin66	BACL49	d__Bacteria;p__Actinobacteria;c__Acidimicrobiia;o__Microtrichales;f__Ilumatobacteraceae		92.59	1.71	0.0	2874832	463	1003	4033	6209	60674	85	9841	285	2867
P4201_101_bin157	BACL49	d__Bacteria;p__Actinobacteria;c__Acidimicrobiia;o__Microtrichales;f__Ilumatobacteraceae		99.15	2.56	25.0	3069930	152	1149	9704	20196	142376	25	37702	78	9529
P1994_124_bin198	BACL49	d__Bacteria;p__Actinobacteria;c__Acidimicrobiia;o__Microtrichales;f__Ilumatobacteraceae	Bacteria;Actinobacteria;Acidimicrobiia;Acidimicrobiales;Acidimicrobiaceae;Ilumatobacter;(94.97)	93.16	3.51	16.67	2818777	537	1001	3751	5249	41049	112	7750	361	2364
P4201_116_bin181	BACL49	d__Bacteria;p__Actinobacteria;c__Acidimicrobiia;o__Microtrichales;f__Ilumatobacteraceae	Bacteria;Actinobacteria;Acidimicrobiia;Acidimicrobiales;(95.96)	97.44	2.56	25.0	2919930	301	1001	5298	9700	88338	44	18179	164	4598
P6071_505_bin153	BACL50	d__Bacteria;p__Bacteroidetes;c__Bacteroidia;o__Flavobacteriales;f__Crocinitomicaceae	Bacteria;Bacteroidetes;Flavobacteria;Flavobacteriales;Cryomorphaceae;(95.92)	95.27	1.94	85.71	2152326	394	1007	3514	5462	41333	76	8773	263	2474
SRR3727525_bin63	BACL50	d__Bacteria;p__Bacteroidetes;c__Bacteroidia;o__Flavobacteriales;f__Crocinitomicaceae		93.51	4.51	57.14	1971105	659	1002	2278	2991	15707	162	3781	496	1455
P4201_101_bin106	BACL50	d__Bacteria;p__Bacteroidetes;c__Bacteroidia;o__Flavobacteriales;f__Crocinitomicaceae		91.68	3.71	27.27	1908413	604	1003	2382	3159	23259	148	3947	457	1602
SRR3727517_bin119	BACL50	d__Bacteria;p__Bacteroidetes;c__Bacteroidia;o__Flavobacteriales;f__Crocinitomicaceae	Bacteria;Bacteroidetes;Flavobacteria;Flavobacteriales;Cryomorphaceae;Fluviicola;(96.25)	96.07	3.2	75.0	2101755	492	1002	2916	4271	21549	107	6191	343	1897
P1994_104_bin94	BACL50	d__Bacteria;p__Bacteroidetes;c__Bacteroidia;o__Flavobacteriales;f__Crocinitomicaceae	Bacteria;Bacteroidetes;Flavobacteria;Flavobacteriales;Cryomorphaceae;Fluviicola;(96.23)	100.0	2.72	100.0	2246468	260	1019	3443	8640	92303	35	20267	138	3163
P1994_128_bin174	BACL50	d__Bacteria;p__Bacteroidetes;c__Bacteroidia;o__Flavobacteriales;f__Crocinitomicaceae		93.08	1.71	66.67	1924627	608	1006	2346	3165	17138	146	4122	454	1528
P4201_103_bin79	BACL50	d__Bacteria;p__Bacteroidetes;c__Bacteroidia;o__Flavobacteriales;f__Crocinitomicaceae	Bacteria;Bacteroidetes;Flavobacteria;Flavobacteriales;Cryomorphaceae;Fluviicola;(95.64)	99.46	2.21	83.33	2195622	300	1003	4459	7318	45169	57	12354	183	3250
SRR3727518_bin182	BACL50	d__Bacteria;p__Bacteroidetes;c__Bacteroidia;o__Flavobacteriales;f__Crocinitomicaceae		98.92	0.54	100.0	2226038	223	1012	5572	9982	56349	37	17835	127	4425
P6071_526_bin235	BACL50	d__Bacteria;p__Bacteroidetes;c__Bacteroidia;o__Flavobacteriales;f__Crocinitomicaceae		99.05	4.36	90.0	2435198	566	1002	2472	4302	38761	95	6891	382	1715
SRR3727511_bin112	BACL50	d__Bacteria;p__Bacteroidetes;c__Bacteroidia;o__Flavobacteriales;f__Crocinitomicaceae		94.94	3.71	53.85	2163660	455	1009	3225	4755	31301	95	6949	316	2219
P4201_121_bin82	BACL50	d__Bacteria;p__Bacteroidetes;c__Bacteroidia;o__Flavobacteriales;f__Crocinitomicaceae		99.46	2.86	90.0	2298359	372	1003	3780	6178	54228	68	9964	240	2736
P1994_116_bin31	BACL50	d__Bacteria;p__Bacteroidetes;c__Bacteroidia;o__Flavobacteriales;f__Crocinitomicaceae		97.3	4.37	90.0	2131003	447	1003	3310	4767	26300	95	6948	305	2148
P6071_524_bin164	BACL50	d__Bacteria;p__Bacteroidetes;c__Bacteroidia;o__Flavobacteriales;f__Crocinitomicaceae		97.57	3.62	75.0	2346169	403	1002	3155	5821	39637	67	10371	251	2295
P4201_106_bin63	BACL50	d__Bacteria;p__Bacteroidetes;c__Bacteroidia;o__Flavobacteriales;f__Crocinitomicaceae		95.41	4.05	77.78	2057933	582	1004	2656	3535	24790	137	4533	426	1689
P4201_104_bin60	BACL50	d__Bacteria;p__Bacteroidetes;c__Bacteroidia;o__Flavobacteriales;f__Crocinitomicaceae		97.51	1.91	80.0	2170177	431	1001	3435	5035	40847	90	7229	292	2292
P6071_532_bin234	BACL51	d__Bacteria;p__Actinobacteria;c__Actinobacteria;o__Actinomycetales;f__Microbacteriaceae	Bacteria;Actinobacteria;Actinobacteria;Micrococcales;Microbacteriaceae;(96.66)	76.51	2.36	33.33	974800	436	1001	1804	2235	9613	129	2499	350	1249
P6071_504_bin164	BACL51	d__Bacteria;p__Actinobacteria;c__Actinobacteria;o__Actinomycetales;f__Microbacteriaceae	Bacteria;Actinobacteria;Actinobacteria;Micrococcales;Microbacteriaceae;Candidatus Rhodoluna;Candidatus Rhodoluna planktonica;(97.03)	85.7	2.98	50.0	1088113	367	1001	2350	2964	17205	96	3547	280	1529
P6071_519_bin63	BACL51	d__Bacteria;p__Actinobacteria;c__Actinobacteria;o__Actinomycetales;f__Microbacteriaceae		90.5	4.69	72.73	1203752	340	1003	2600	3540	22763	80	4869	247	1642
P6071_529_bin120	BACL51	d__Bacteria;p__Actinobacteria;c__Actinobacteria;o__Actinomycetales;f__Microbacteriaceae	Bacteria;Actinobacteria;Actinobacteria;Micrococcales;Microbacteriaceae;(95.98)	80.21	4.5	62.5	1087991	411	1008	2034	2647	16517	108	3198	319	1351
P6071_511_bin103	BACL51	d__Bacteria;p__Actinobacteria;c__Actinobacteria;o__Actinomycetales;f__Microbacteriaceae	Bacteria;Actinobacteria;Actinobacteria;Micrococcales;Microbacteriaceae;(93.28)	90.82	4.06	43.75	1208703	287	1031	2541	4211	33092	54	6532	196	1736
SRR3727525_bin188	BACL51	d__Bacteria;p__Actinobacteria;c__Actinobacteria;o__Actinomycetales;f__Microbacteriaceae	Bacteria;Actinobacteria;Actinobacteria;Micrococcales;Microbacteriaceae;(99.34)	95.03	2.77	62.5	1356823	141	1003	2702	9622	294319	8	35042	62	3706
P6071_524_bin129	BACL51	d__Bacteria;p__Actinobacteria;c__Actinobacteria;o__Actinomycetales;f__Microbacteriaceae	Bacteria;Actinobacteria;Actinobacteria;Micrococcales;Microbacteriaceae;(97.78)	95.32	3.22	50.0	1408981	142	1011	4104	9922	131416	15	24270	75	3707
SRR3727511_bin160	BACL51	d__Bacteria;p__Actinobacteria;c__Actinobacteria;o__Actinomycetales;f__Microbacteriaceae	Bacteria;Actinobacteria;Actinobacteria;(100.00)	95.09	4.33	81.82	1362525	203	1020	2662	6711	140114	21	17301	113	2347
P4201_111_bin107	BACL51	d__Bacteria;p__Actinobacteria;c__Actinobacteria;o__Actinomycetales;f__Microbacteriaceae		75.67	2.44	16.67	917266	421	1002	1789	2178	12968	123	2377	338	1209
P6071_503_bin37	BACL51	d__Bacteria;p__Actinobacteria;c__Actinobacteria;o__Actinomycetales;f__Microbacteriaceae	Bacteria;Actinobacteria;Actinobacteria;Micrococcales;(97.50)	88.26	3.88	55.56	1138240	349	1001	2480	3261	17346	84	4288	258	1532
P6071_518_bin11	BACL51	d__Bacteria;p__Actinobacteria;c__Actinobacteria;o__Actinomycetales;f__Microbacteriaceae		82.19	4.55	58.33	1054134	380	1012	2237	2774	12314	103	3253	293	1431
SRR3727516_bin148	BACL51	d__Bacteria;p__Actinobacteria;c__Actinobacteria;o__Actinomycetales;f__Microbacteriaceae		87.6	2.68	50.0	1143244	255	1004	3187	4483	22292	53	6408	173	1928
P4201_110_bin84	BACL51	d__Bacteria;p__Actinobacteria;c__Actinobacteria;o__Actinomycetales;f__Microbacteriaceae	Bacteria;Actinobacteria;Actinobacteria;Micrococcales;Microbacteriaceae;Candidatus Rhodoluna;Candidatus Rhodoluna planktonica;(97.60)	84.91	2.97	11.11	1104916	358	1002	2272	3086	17945	87	3861	269	1482
P6071_514_bin214	BACL51	d__Bacteria;p__Actinobacteria;c__Actinobacteria;o__Actinomycetales;f__Microbacteriaceae		89.66	3.57	55.56	1219300	263	1008	2729	4636	29159	50	7676	174	1865
P6071_512_bin54	BACL51	d__Bacteria;p__Actinobacteria;c__Actinobacteria;o__Actinomycetales;f__Microbacteriaceae		87.89	2.82	57.14	1166743	292	1005	2593	3995	20089	60	5963	204	1688
P4201_111_bin119	BACL52	d__Bacteria;p__Actinobacteria;c__Acidimicrobiia;o__Microtrichales;f__Ilumatobacteraceae;g__BACL19	Bacteria;Actinobacteria;Actinobacteria;Micrococcales;(96.77)	91.45	4.46	75.0	2188615	488	1002	2348	4484	31943	77	7585	319	1706
P6071_517_bin266	BACL52	d__Bacteria;p__Actinobacteria;c__Acidimicrobiia;o__Microtrichales;f__Ilumatobacteraceae;g__BACL19	Bacteria;Actinobacteria;Actinobacteria;Micrococcales;(96.77)	92.14	4.99	77.78	2102811	559	1003	2241	3761	25496	101	5909	388	1496
P6071_526_bin51	BACL52	d__Bacteria;p__Actinobacteria;c__Acidimicrobiia;o__Microtrichales;f__Ilumatobacteraceae;g__BACL19		91.45	4.54	75.0	2161782	457	1005	2593	4730	55187	65	8618	296	1778
SRR3727511_bin19	BACL52	d__Bacteria;p__Actinobacteria;c__Acidimicrobiia;o__Microtrichales;f__Ilumatobacteraceae;g__BACL19		93.16	3.42	75.0	2078200	361	1003	3483	5756	42101	61	9655	222	2307
P4201_110_bin8	BACL52	d__Bacteria;p__Actinobacteria;c__Acidimicrobiia;o__Microtrichales;f__Ilumatobacteraceae;g__BACL19	Bacteria;Actinobacteria;Actinobacteria;Micrococcales;Microbacteriaceae;Frigoribacterium;Frigoribacterium sp. TSBY-18;(97.22)	93.16	3.42	75.0	2196659	468	1002	2608	4693	56954	74	8380	305	1871
P6071_502_bin137	BACL52	d__Bacteria;p__Actinobacteria;c__Acidimicrobiia;o__Microtrichales;f__Ilumatobacteraceae;g__BACL19	Bacteria;Actinobacteria;Actinobacteria;Micrococcales;Microbacteriaceae;(93.57)	86.75	2.66	25.0	1802410	585	1002	2261	3081	28408	139	3793	438	1485
P6071_512_bin35	BACL52	d__Bacteria;p__Actinobacteria;c__Acidimicrobiia;o__Microtrichales;f__Ilumatobacteraceae;g__BACL19		81.5	2.66	50.0	1753245	674	1001	1908	2601	16210	168	3127	522	1316
P4201_123_bin35	BACL52	d__Bacteria;p__Actinobacteria;c__Acidimicrobiia;o__Microtrichales;f__Ilumatobacteraceae;g__BACL19		89.74	4.36	87.5	2178357	531	1001	2566	4102	28402	98	6132	362	1705
P4201_112_bin63	BACL52	d__Bacteria;p__Actinobacteria;c__Acidimicrobiia;o__Microtrichales;f__Ilumatobacteraceae;g__BACL19		92.31	4.84	75.0	2197403	457	1002	2596	4808	47971	68	8676	296	1859
P6071_524_bin15	BACL52	d__Bacteria;p__Actinobacteria;c__Acidimicrobiia;o__Microtrichales;f__Ilumatobacteraceae;g__BACL19	Bacteria;Actinobacteria;Acidimicrobiia;Acidimicrobiales;Acidimicrobiaceae;(87.10)	88.33	2.4	83.33	2110891	517	1003	2571	4082	28076	96	6187	354	1704
P6071_527_bin86	BACL52	d__Bacteria;p__Actinobacteria;c__Acidimicrobiia;o__Microtrichales;f__Ilumatobacteraceae;g__BACL19		81.2	4.27	80.0	1954410	543	1005	2203	3599	19682	107	5352	384	1514
SRR3727525_bin179	BACL52	d__Bacteria;p__Actinobacteria;c__Acidimicrobiia;o__Microtrichales;f__Ilumatobacteraceae;g__BACL19	Bacteria;Actinobacteria;Acidimicrobiia;Acidimicrobiales;Acidimicrobiaceae;(85.25)	87.32	2.56	0.0	1794774	541	1003	2371	3317	21205	127	4382	401	1615
P6071_532_bin135	BACL52	d__Bacteria;p__Actinobacteria;c__Acidimicrobiia;o__Microtrichales;f__Ilumatobacteraceae;g__BACL19		89.74	3.84	66.67	2164036	523	1001	2514	4137	28780	98	6395	353	1629
P4201_108_bin13	BACL52	d__Bacteria;p__Actinobacteria;c__Acidimicrobiia;o__Microtrichales;f__Ilumatobacteraceae;g__BACL19		77.78	4.27	80.0	1816656	532	1003	2486	3414	42140	116	4344	386	1512
P6071_509_bin237	BACL52	d__Bacteria;p__Actinobacteria;c__Acidimicrobiia;o__Microtrichales;f__Ilumatobacteraceae;g__BACL19		90.5	3.76	77.78	2127572	627	1003	2165	3393	19993	121	4810	452	1454
P4201_104_bin4	BACL53	d__Bacteria;p__Proteobacteria;c__Alphaproteobacteria;o__Pelagibacterales;f__Pelagibacteraceae;g__IMCC9063		91.36	2.71	40.0	1091229	310	1001	2179	3520	29220	59	4864	223	1530
P4201_121_bin39	BACL53	d__Bacteria;p__Proteobacteria;c__Alphaproteobacteria;o__Pelagibacterales;f__Pelagibacteraceae;g__IMCC9063		96.43	3.44	75.0	1148821	344	1002	1945	3339	25125	64	5200	247	1427
P4201_124_bin67	BACL53	d__Bacteria;p__Proteobacteria;c__Alphaproteobacteria;o__Pelagibacterales;f__Pelagibacteraceae;g__IMCC9063		97.13	4.67	80.0	1124946	349	1014	2023	3223	20001	68	4581	255	1416
P4201_106_bin92	BACL53	d__Bacteria;p__Proteobacteria;c__Alphaproteobacteria;o__Pelagibacterales;f__Pelagibacteraceae;g__IMCC9063		97.22	2.93	72.73	1155677	306	1006	2118	3776	28132	54	5608	214	1559
P4201_114_bin57	BACL53	d__Bacteria;p__Proteobacteria;c__Alphaproteobacteria;o__Pelagibacterales;f__Pelagibacteraceae;g__IMCC9063		89.02	3.68	60.0	946138	341	1003	2056	2774	20915	82	3355	260	1365
P4201_105_bin41	BACL53	d__Bacteria;p__Proteobacteria;c__Alphaproteobacteria;o__Pelagibacterales;f__Pelagibacteraceae;g__IMCC9063	Bacteria;Proteobacteria;Alphaproteobacteria;SAR11 clade;Chesapeake-Delaware Bay;Candidatus;Candidatus Pelagibacter sp. IMCC9063;(98.90)	98.41	4.11	77.78	1307293	383	1002	1942	3413	34282	60	5064	272	1407
P6071_534_bin174	BACL53	d__Bacteria;p__Proteobacteria;c__Alphaproteobacteria;o__Pelagibacterales;f__Pelagibacteraceae;g__IMCC9063	Bacteria;Proteobacteria;Alphaproteobacteria;SAR11 clade;Chesapeake-Delaware Bay;Candidatus;Candidatus Pelagibacter sp. IMCC9063;(99.09)	92.37	4.58	52.94	1761957	741	1001	1575	2377	21045	160	2928	578	1162
P4201_103_bin73	BACL53	d__Bacteria;p__Proteobacteria;c__Alphaproteobacteria;o__Pelagibacterales;f__Pelagibacteraceae;g__IMCC9063	Bacteria;Proteobacteria;Alphaproteobacteria;SAR11 clade;Chesapeake-Delaware Bay;Candidatus;Candidatus Pelagibacter sp. IMCC9063;(98.73)	91.45	4.52	87.5	1093996	309	1001	2585	3540	23834	68	4810	220	1533
P4201_112_bin184	BACL53	d__Bacteria;p__Proteobacteria;c__Alphaproteobacteria;o__Pelagibacterales;f__Pelagibacteraceae;g__IMCC9063	Bacteria;Proteobacteria;Alphaproteobacteria;SAR11 clade;Chesapeake-Delaware Bay;Candidatus;Candidatus Pelagibacter sp. IMCC9063;(97.31)	94.32	3.06	90.0	1450663	471	1004	1746	3079	35701	80	4377	346	1315
P6071_522_bin15	BACL53	d__Bacteria;p__Proteobacteria;c__Alphaproteobacteria;o__Pelagibacterales;f__Pelagibacteraceae;g__IMCC9063	Bacteria;Proteobacteria;Alphaproteobacteria;SAR11 clade;Surface 1;Candidatus Pelagibacter;Candidatus Pelagibacter ubique;(97.03),Bacteria;Proteobacteria;Alphaproteobacteria;SAR11 clade;Surface 1;Candidatus Pelagibacter;(93.25),Bacteria;Proteobacteria;Alphaproteobacteria;SAR11 clade;Chesapeake-Delaware Bay;Candidatus;Candidatus Pelagibacter sp. IMCC9063;(97.79)	96.92	2.54	70.0	1750388	634	1001	1723	2760	37030	126	3568	479	1283
P1994_125_bin49	BACL53	d__Bacteria;p__Proteobacteria;c__Alphaproteobacteria;o__Pelagibacterales;f__Pelagibacteraceae;g__IMCC9063		96.1	0.93	75.0	1312850	421	1007	1954	3118	23086	83	4294	307	1340
P6071_509_bin99	BACL53	d__Bacteria;p__Proteobacteria;c__Alphaproteobacteria;o__Pelagibacterales;f__Pelagibacteraceae;g__IMCC9063		96.01	4.97	88.24	1505298	541	1001	1709	2782	25564	103	3753	406	1250
P4201_122_bin18	BACL53	d__Bacteria;p__Proteobacteria;c__Alphaproteobacteria;o__Pelagibacterales;f__Pelagibacteraceae;g__IMCC9063	Bacteria;Proteobacteria;Alphaproteobacteria;SAR11 clade;Chesapeake-Delaware Bay;Candidatus;Candidatus Pelagibacter sp. IMCC9063;(97.31)	93.98	3.1	72.73	1294708	414	1002	2091	3127	22451	87	4107	306	1410
P4201_110_bin163	BACL53	d__Bacteria;p__Proteobacteria;c__Alphaproteobacteria;o__Pelagibacterales;f__Pelagibacteraceae;g__IMCC9063	Bacteria;Proteobacteria;Alphaproteobacteria;SAR11 clade;Chesapeake-Delaware Bay;Candidatus;(92.78)	94.32	3.08	100.0	1171859	349	1002	2130	3357	22021	66	4943	251	1423
P1994_113_bin99	BACL53	d__Bacteria;p__Proteobacteria;c__Alphaproteobacteria;o__Pelagibacterales;f__Pelagibacteraceae;g__IMCC9063		90.23	3.73	75.0	1246941	424	1003	2057	2940	16288	95	3826	316	1373
P1994_119_bin145	BACL54	d__Bacteria;p__Actinobacteria;c__Actinobacteria;o__Actinomycetales;f__Microbacteriaceae;g__BACL25	Bacteria;Actinobacteria;Actinobacteria;(98.64),Bacteria;Actinobacteria;Actinobacteria;Micrococcales;Microbacteriaceae;Agrococcus;Agrococcus sp. G2DM-57;(97.36)	90.52	3.6	50.0	1432576	282	1004	2621	5080	36975	46	9256	181	1997
P1994_112_bin180	BACL54	d__Bacteria;p__Actinobacteria;c__Actinobacteria;o__Actinomycetales;f__Microbacteriaceae;g__BACL25		90.36	2.87	50.0	1270664	366	1002	2553	3471	29390	83	4486	269	1635
P1994_121_bin243	BACL54	d__Bacteria;p__Actinobacteria;c__Actinobacteria;o__Actinomycetales;f__Microbacteriaceae;g__BACL25	Bacteria;Actinobacteria;Actinobacteria;Micrococcales;Microbacteriaceae;(94.22)	94.43	3.93	77.78	1653440	282	1006	2663	5863	60546	35	11791	167	2186
P1994_118_bin160	BACL54	d__Bacteria;p__Actinobacteria;c__Actinobacteria;o__Actinomycetales;f__Microbacteriaceae;g__BACL25		93.53	4.31	85.71	1815518	401	1005	2084	4527	42412	52	8066	259	1607
P1994_129_bin170	BACL54	d__Bacteria;p__Actinobacteria;c__Actinobacteria;o__Actinomycetales;f__Microbacteriaceae;g__BACL25		93.4	2.4	60.0	1448121	207	1005	2999	6995	97327	26	14526	116	2552
P1994_105_bin52	BACL54	d__Bacteria;p__Actinobacteria;c__Actinobacteria;o__Actinomycetales;f__Microbacteriaceae;g__BACL25	Bacteria;Actinobacteria;Actinobacteria;Micrococcales;Microbacteriaceae;(95.10)	91.81	1.78	71.43	1482499	164	1005	2929	9039	196229	13	27074	77	3351
P1994_128_bin184	BACL54	d__Bacteria;p__Actinobacteria;c__Actinobacteria;o__Actinomycetales;f__Microbacteriaceae;g__BACL25	Bacteria;Actinobacteria;Actinobacteria;Micrococcales;Microbacteriaceae;(94.44)	90.98	1.6	28.57	1325122	369	1003	2433	3591	19069	81	4940	264	1545
P1994_115_bin112	BACL54	d__Bacteria;p__Actinobacteria;c__Actinobacteria;o__Actinomycetales;f__Microbacteriaceae;g__BACL25	Bacteria;Actinobacteria;Actinobacteria;Micrococcales;Microbacteriaceae;(94.52)	95.1	4.24	76.92	1554327	278	1007	2071	5591	81927	33	12855	159	1735
P1994_130_bin94	BACL54	d__Bacteria;p__Actinobacteria;c__Actinobacteria;o__Actinomycetales;f__Microbacteriaceae;g__BACL25	Bacteria;Actinobacteria;Actinobacteria;Micrococcales;(96.80)	95.31	2.7	60.0	1458633	182	1002	2973	8014	56498	23	19608	92	2973
P4201_105_bin77	BACL54	d__Bacteria;p__Actinobacteria;c__Actinobacteria;o__Actinomycetales;f__Microbacteriaceae;g__BACL25		90.42	3.43	33.33	1314276	328	1003	2807	4006	38685	69	5954	232	1812
P1994_113_bin103	BACL54	d__Bacteria;p__Actinobacteria;c__Actinobacteria;o__Actinomycetales;f__Microbacteriaceae;g__BACL25	Bacteria;Actinobacteria;Actinobacteria;Micrococcales;Microbacteriaceae;(96.18),Bacteria;Actinobacteria;Actinobacteria;Micrococcales;Microbacteriaceae;Marisediminicola;(97.90)	94.6	3.6	68.42	1535199	278	1011	2508	5522	69579	33	12344	169	2029
P1994_116_bin112	BACL54	d__Bacteria;p__Actinobacteria;c__Actinobacteria;o__Actinomycetales;f__Microbacteriaceae;g__BACL25		86.45	1.83	50.0	1255606	407	1005	2189	3085	20166	94	4046	303	1441
P4201_101_bin35	BACL54	d__Bacteria;p__Actinobacteria;c__Actinobacteria;o__Actinomycetales;f__Microbacteriaceae;g__BACL25	Bacteria;Actinobacteria;Actinobacteria;(98.64)	93.91	1.03	60.0	1436618	194	1001	3621	7405	73516	26	14363	107	2792
P1994_123_bin92	BACL54	d__Bacteria;p__Actinobacteria;c__Actinobacteria;o__Actinomycetales;f__Microbacteriaceae;g__BACL25	Bacteria;Actinobacteria;Actinobacteria;Micrococcales;Microbacteriaceae;(94.73)	95.15	4.31	73.33	1600410	263	1001	2594	6085	62549	30	14057	152	2055
P1994_104_bin77	BACL54	d__Bacteria;p__Actinobacteria;c__Actinobacteria;o__Actinomycetales;f__Microbacteriaceae;g__BACL25	Bacteria;Actinobacteria;Actinobacteria;Micrococcales;Microbacteriaceae;(95.15)	90.47	1.77	62.5	1570103	230	1023	3954	6826	42555	37	10547	149	2775
P6071_515_bin246	BACL55	d__Bacteria;p__Planctomycetes;c__Planctomycetia;o__Pirellulales;f__Ga0077529	Bacteria;Planctomycetes;Planctomycetacia;Planctomycetales;Planctomycetaceae;(93.51)	85.4	3.91	33.33	3760409	1307	1001	2218	2877	27076	336	3465	999	1464
P6071_504_bin33	BACL55	d__Bacteria;p__Planctomycetes;c__Planctomycetia;o__Pirellulales;f__Ga0077529		75.55	3.45	100.0	3611236	1433	1003	1935	2520	37255	377	2872	1118	1319
SRR3727526_bin167	BACL55	d__Bacteria;p__Planctomycetes;c__Planctomycetia;o__Pirellulales;f__Ga0077529	Bacteria;Planctomycetes;Planctomycetacia;Planctomycetales;Planctomycetaceae;(86.52)	90.02	2.3	33.33	4054105	977	1001	2741	4149	34057	195	5877	686	1848
P1994_126_bin31	BACL55	d__Bacteria;p__Planctomycetes;c__Planctomycetia;o__Pirellulales;f__Ga0077529		97.7	0.0	0.0	3900156	514	1021	4620	7587	80741	87	12016	321	3397
P6071_518_bin260	BACL55	d__Bacteria;p__Planctomycetes;c__Planctomycetia;o__Pirellulales;f__Ga0077529	Bacteria;Planctomycetes;Planctomycetacia;Planctomycetales;Planctomycetaceae;(93.08)	93.1	1.72	0.0	4763699	510	1003	4278	9340	82893	67	19387	291	3607
P6071_502_bin126	BACL55	d__Bacteria;p__Planctomycetes;c__Planctomycetia;o__Pirellulales;f__Ga0077529	Bacteria;Planctomycetes;Planctomycetacia;Planctomycetales;Planctomycetaceae;(94.22),Bacteria;Planctomycetes;Planctomycetacia;Planctomycetales;Planctomycetaceae;(87.30)	94.02	4.91	86.67	4663296	933	1002	3050	4998	53413	162	7865	610	2037
SRR3727508_bin56	BACL55	d__Bacteria;p__Planctomycetes;c__Planctomycetia;o__Pirellulales;f__Ga0077529	Bacteria;Planctomycetes;Planctomycetacia;Planctomycetales;Planctomycetaceae;(86.48)	86.68	0.75	33.33	3443591	1353	1001	1961	2545	15962	362	2980	1059	1355
P2236_110_bin154	BACL55	d__Bacteria;p__Planctomycetes;c__Planctomycetia;o__Pirellulales;f__Ga0077529		76.59	2.04	0.0	3370049	1473	1001	1866	2287	15493	428	2574	1175	1267
P4201_123_bin154	BACL55	d__Bacteria;p__Planctomycetes;c__Planctomycetia;o__Pirellulales;f__Ga0077529		92.42	4.84	58.33	4710043	1336	1005	2404	3525	33652	290	4805	973	1648
SRR3727512_bin202	BACL55	d__Bacteria;p__Planctomycetes;c__Planctomycetia;o__Pirellulales;f__Ga0077529		95.4	2.4	33.33	4218904	679	1002	3683	6213	57725	120	10769	422	2634
P4201_108_bin142	BACL55	d__Bacteria;p__Planctomycetes;c__Planctomycetia;o__Pirellulales;f__Ga0077529		83.04	4.14	57.14	3694925	1437	1001	1979	2571	19561	377	2984	1118	1315
P4201_110_bin44	BACL55	d__Bacteria;p__Planctomycetes;c__Planctomycetia;o__Pirellulales;f__Ga0077529	Bacteria;Planctomycetes;Planctomycetacia;Planctomycetales;Planctomycetaceae;(93.19)	87.01	0.69	100.0	4198593	1210	1001	2433	3469	28324	270	4578	884	1596
P6071_529_bin136	BACL55	d__Bacteria;p__Planctomycetes;c__Planctomycetia;o__Pirellulales;f__Ga0077529	Bacteria;Planctomycetes;Planctomycetacia;Planctomycetales;Planctomycetaceae;(86.68),Bacteria;Planctomycetes;Planctomycetacia;Planctomycetales;Planctomycetaceae;(88.92)	75.55	2.59	75.0	3904720	1767	1001	1668	2209	12692	478	2503	1409	1200
P6071_522_bin195	BACL55	d__Bacteria;p__Planctomycetes;c__Planctomycetia;o__Pirellulales;f__Ga0077529	Bacteria;Planctomycetes;Planctomycetacia;Planctomycetales;(84.34)	94.19	0.07	100.0	4388448	689	1004	3944	6369	72818	123	10317	442	2782
P1994_104_bin133	BACL56	d__Bacteria;p__Proteobacteria;c__Gammaproteobacteria;o__Betaproteobacteriales;f__Burkholderiaceae	Bacteria;Proteobacteria;Betaproteobacteria;Burkholderiales;Alcaligenaceae;(98.24),Bacteria;Proteobacteria;Betaproteobacteria;Burkholderiales;Alcaligenaceae;(98.23),Bacteria;Proteobacteria;Betaproteobacteria;Burkholderiales;Alcaligenaceae;(100.00)	99.29	4.69	64.71	3311591	604	1002	2344	5482	62856	75	11306	360	1832
P1994_113_bin101	BACL56	d__Bacteria;p__Proteobacteria;c__Gammaproteobacteria;o__Betaproteobacteriales;f__Burkholderiaceae	Bacteria;Proteobacteria;Betaproteobacteria;Burkholderiales;Alcaligenaceae;(98.40),Bacteria;Proteobacteria;Betaproteobacteria;Burkholderiales;Alcaligenaceae;(98.60)	98.82	1.0	33.33	2851228	306	1005	4513	9317	68449	45	20705	161	4043
P1994_110_bin256	BACL56	d__Bacteria;p__Proteobacteria;c__Gammaproteobacteria;o__Betaproteobacteriales;f__Burkholderiaceae	Bacteria;Proteobacteria;Betaproteobacteria;Burkholderiales;Alcaligenaceae;(98.66)	99.53	2.55	70.0	2995005	254	1001	3052	11791	100612	26	34474	106	4776
P1994_117_bin72	BACL56	d__Bacteria;p__Proteobacteria;c__Gammaproteobacteria;o__Betaproteobacteriales;f__Burkholderiaceae	Bacteria;Proteobacteria;Betaproteobacteria;Burkholderiales;Alcaligenaceae;(98.73)	97.68	2.61	44.44	2828647	382	1003	4026	7404	51180	61	14345	225	2896
P1994_128_bin17	BACL56	d__Bacteria;p__Proteobacteria;c__Gammaproteobacteria;o__Betaproteobacteriales;f__Burkholderiaceae		98.5	2.23	57.14	2880213	214	1001	6850	13458	97199	34	26390	119	5570
P1994_114_bin210	BACL56	d__Bacteria;p__Proteobacteria;c__Gammaproteobacteria;o__Betaproteobacteriales;f__Burkholderiaceae	Bacteria;Proteobacteria;Betaproteobacteria;Burkholderiales;Alcaligenaceae;(98.07),Bacteria;Proteobacteria;Betaproteobacteria;Burkholderiales;Alcaligenaceae;GKS98 freshwater group;(92.89)	97.95	1.38	37.5	2723312	486	1002	3688	5603	40831	91	8630	324	2564
P1994_116_bin97	BACL56	d__Bacteria;p__Proteobacteria;c__Gammaproteobacteria;o__Betaproteobacteriales;f__Burkholderiaceae	Bacteria;Proteobacteria;Betaproteobacteria;Burkholderiales;Alcaligenaceae;(98.36),Bacteria;Proteobacteria;Betaproteobacteria;Burkholderiales;Alcaligenaceae;GKS98 freshwater group;(98.77)	100.0	3.54	80.0	3180109	372	1001	1929	8548	99053	29	30667	156	2610
P4201_119_bin65	BACL56	d__Bacteria;p__Proteobacteria;c__Gammaproteobacteria;o__Betaproteobacteriales;f__Burkholderiaceae		100.0	2.73	66.67	3060247	357	1003	2676	8572	85725	40	23320	167	3171
P1994_119_bin33	BACL56	d__Bacteria;p__Proteobacteria;c__Gammaproteobacteria;o__Betaproteobacteriales;f__Burkholderiaceae		98.36	3.76	70.59	2945717	259	1353	6932	11373	72697	45	18628	165	4922
SRR3727525_bin183	BACL56	d__Bacteria;p__Proteobacteria;c__Gammaproteobacteria;o__Betaproteobacteriales;f__Burkholderiaceae		82.53	2.34	0.0	2263326	860	1004	2033	2631	14553	229	3065	671	1404
P1994_118_bin10	BACL56	d__Bacteria;p__Proteobacteria;c__Gammaproteobacteria;o__Betaproteobacteriales;f__Burkholderiaceae		94.43	4.82	47.37	2631245	722	1003	2729	3644	19924	172	4748	527	1764
P1994_122_bin121	BACL56	d__Bacteria;p__Proteobacteria;c__Gammaproteobacteria;o__Betaproteobacteriales;f__Burkholderiaceae	Bacteria;Proteobacteria;Betaproteobacteria;Burkholderiales;Alcaligenaceae;Pusillimonas;Pusillimonas noertemannii;(97.20),Bacteria;Proteobacteria;Betaproteobacteria;Burkholderiales;Alcaligenaceae;(94.24)	100.0	1.02	66.67	2929177	175	1403	9456	16738	101099	25	34604	94	8431
P1994_120_bin205	BACL56	d__Bacteria;p__Proteobacteria;c__Gammaproteobacteria;o__Betaproteobacteriales;f__Burkholderiaceae	Bacteria;Proteobacteria;Betaproteobacteria;Burkholderiales;Alcaligenaceae;(98.31)	99.53	1.75	71.43	2844156	205	1155	8057	13873	112929	32	25414	123	6106
P1994_110_bin127	BACL57	d__Bacteria;p__Actinobacteria;c__Actinobacteria;o__ACK-M1;f__BACL15;g__AAA044-D11	Bacteria;Actinobacteria;Actinobacteria;(89.19)	82.91	4.32	76.92	1356285	381	1012	2481	3559	33025	82	4812	274	1614
P6071_534_bin15	BACL57	d__Bacteria;p__Actinobacteria;c__Actinobacteria;o__ACK-M1;f__BACL15;g__AAA044-D11	Bacteria;Actinobacteria;Actinobacteria;(94.35),Bacteria;Actinobacteria;Actinobacteria;(94.82)	89.17	3.4	100.0	1411883	175	1008	3041	8067	86867	22	18130	92	2860
P4201_120_bin63	BACL57	d__Bacteria;p__Actinobacteria;c__Actinobacteria;o__ACK-M1;f__BACL15;g__AAA044-D11	Bacteria;Actinobacteria;Actinobacteria;(96.84)	86.85	4.44	53.85	1353429	195	1005	3766	6940	65458	31	12285	116	2757
P4201_121_bin114	BACL57	d__Bacteria;p__Actinobacteria;c__Actinobacteria;o__ACK-M1;f__BACL15;g__AAA044-D11	Bacteria;Actinobacteria;Actinobacteria;(100.00)	83.87	3.7	69.23	1295654	269	1012	2975	4816	39687	49	7102	183	1942
P4201_101_bin29	BACL57	d__Bacteria;p__Actinobacteria;c__Actinobacteria;o__ACK-M1;f__BACL15;g__AAA044-D11	Bacteria;Actinobacteria;Actinobacteria;(89.24),Bacteria;Actinobacteria;Actinobacteria;(96.22)	90.01	2.86	70.0	1335581	149	1037	5272	8963	48937	24	17592	87	3952
SRR3727503_bin92	BACL57	d__Bacteria;p__Actinobacteria;c__Actinobacteria;o__ACK-M1;f__BACL15;g__AAA044-D11	Bacteria;Actinobacteria;Actinobacteria;(88.95)	88.78	3.14	70.0	1324653	81	1029	10059	16353	84920	13	29896	40	10732
P4201_105_bin86	BACL57	d__Bacteria;p__Actinobacteria;c__Actinobacteria;o__ACK-M1;f__BACL15;g__AAA044-D11		75.92	2.35	80.0	1057095	444	1006	1954	2380	11597	128	2677	353	1294
P1994_116_bin93	BACL57	d__Bacteria;p__Actinobacteria;c__Actinobacteria;o__ACK-M1;f__BACL15;g__AAA044-D11	Bacteria;Actinobacteria;Actinobacteria;(96.42)	87.98	4.67	92.86	1408488	149	1026	3541	9452	111064	15	26857	75	3541
SRR3727521_bin95	BACL57	d__Bacteria;p__Actinobacteria;c__Actinobacteria;o__ACK-M1;f__BACL15;g__AAA044-D11	Bacteria;Actinobacteria;Actinobacteria;(94.35)	80.99	2.37	50.0	1240259	256	1003	3352	4844	29162	54	6816	176	2267
P6071_508_bin128	BACL57	d__Bacteria;p__Actinobacteria;c__Actinobacteria;o__ACK-M1;f__BACL15;g__AAA044-D11	Bacteria;Actinobacteria;Actinobacteria;(94.35)	86.39	4.74	85.71	1437530	189	1007	3281	7605	83217	26	15081	104	2819
P1994_108_bin34	BACL57	d__Bacteria;p__Actinobacteria;c__Actinobacteria;o__ACK-M1;f__BACL15;g__AAA044-D11	Bacteria;Actinobacteria;Actinobacteria;(89.37)	89.57	4.61	75.0	1436079	147	1013	3560	9769	124251	16	24324	73	3625
P6071_507_bin10	BACL57	d__Bacteria;p__Actinobacteria;c__Actinobacteria;o__ACK-M1;f__BACL15;g__AAA044-D11	Bacteria;Actinobacteria;Actinobacteria;Streptomycetales;Streptomycetaceae;(86.74)	86.32	4.41	93.33	1400061	186	1008	3291	7527	68206	26	14639	104	2906
P4201_107_bin7	BACL57	d__Bacteria;p__Actinobacteria;c__Actinobacteria;o__ACK-M1;f__BACL15;g__AAA044-D11	Bacteria;Actinobacteria;Actinobacteria;(94.35),Bacteria;Actinobacteria;Actinobacteria;(94.22)	90.36	4.89	88.89	1433605	136	1038	3469	10541	78213	18	27090	64	4145
P4201_122_bin168	BACL58	d__Bacteria;p__Bacteroidetes;c__Bacteroidia;o__NS11-12g		94.29	2.4	14.29	2138084	364	1001	4014	5873	35696	73	8966	238	2754
SRR3727518_bin212	BACL58	d__Bacteria;p__Bacteroidetes;c__Bacteroidia;o__NS11-12g	Bacteria;Bacteroidetes;Sphingobacteriia;Sphingobacteriales;Sphingobacteriaceae;Pedobacter;(97.77)	90.03	1.22	0.0	2123269	427	1003	3205	4972	44968	83	6925	292	2315
P6071_520_bin171	BACL58	d__Bacteria;p__Bacteroidetes;c__Bacteroidia;o__NS11-12g	Bacteria;Bacteroidetes;(100.00)	94.34	4.37	80.0	2137310	570	1004	2666	3749	37118	123	4957	410	1739
P6071_524_bin284	BACL58	d__Bacteria;p__Bacteroidetes;c__Bacteroidia;o__NS11-12g	Bacteria;Bacteroidetes;Cytophagia;Cytophagales;Cytophagaceae;(85.96)	89.06	3.99	41.67	2089370	518	1008	2919	4033	20546	117	5864	367	1845
P6071_517_bin278	BACL58	d__Bacteria;p__Bacteroidetes;c__Bacteroidia;o__NS11-12g		94.02	2.62	57.14	2238392	390	1010	3545	5739	51597	70	9354	250	2485
SRR3727513_bin6	BACL58	d__Bacteria;p__Bacteroidetes;c__Bacteroidia;o__NS11-12g		90.54	3.57	42.86	2102149	559	1001	2685	3760	27157	123	5143	405	1727
P6071_515_bin262	BACL58	d__Bacteria;p__Bacteroidetes;c__Bacteroidia;o__NS11-12g		75.37	2.99	16.67	1767102	714	1003	1948	2474	11734	198	2824	562	1324
P6071_526_bin260	BACL58	d__Bacteria;p__Bacteroidetes;c__Bacteroidia;o__NS11-12g	Bacteria;Bacteroidetes;(84.68)	94.54	1.96	50.0	2124910	372	1004	3851	5712	59671	72	9007	245	2544
SRR3727517_bin213	BACL58	d__Bacteria;p__Bacteroidetes;c__Bacteroidia;o__NS11-12g	Bacteria;Bacteroidetes;(84.91)	96.43	0.48	100.0	2235188	130	1043	9287	17193	148931	18	33368	76	8303
P6071_516_bin84	BACL58	d__Bacteria;p__Bacteroidetes;c__Bacteroidia;o__NS11-12g	Bacteria;Bacteroidetes;Cytophagia;Cytophagales;Flammeovirgaceae;(84.12)	94.76	1.9	50.0	2256080	225	1005	4702	10027	66182	29	22571	117	4367
P4201_110_bin80	BACL58	d__Bacteria;p__Bacteroidetes;c__Bacteroidia;o__NS11-12g		94.37	2.41	57.14	2156262	236	1015	5455	9136	58437	41	16286	140	4044
P6071_521_bin221	BACL58	d__Bacteria;p__Bacteroidetes;c__Bacteroidia;o__NS11-12g		94.26	1.16	50.0	2286515	329	1004	3814	6949	56134	47	12345	197	2906
SRR3727512_bin156	BACL58	d__Bacteria;p__Bacteroidetes;c__Bacteroidia;o__NS11-12g		94.26	4.68	57.14	2495672	368	1002	2526	6781	74641	39	18137	203	2241
P4201_116_bin56	BACL59	d__Bacteria;p__Actinobacteria;c__Actinobacteria;o__ACK-M1;f__S36-B12		94.14	1.05	100.0	2849087	241	1003	4158	11821	167459	24	29546	110	4570
P4201_114_bin105	BACL59	d__Bacteria;p__Actinobacteria;c__Actinobacteria;o__ACK-M1;f__S36-B12		78.96	2.63	28.57	2222872	905	1002	1951	2456	10618	251	2847	712	1306
P4201_105_bin195	BACL59	d__Bacteria;p__Actinobacteria;c__Actinobacteria;o__ACK-M1;f__S36-B12	Bacteria;Actinobacteria;Actinobacteria;Micrococcales;(95.58)	75.11	1.62	0.0	2093279	929	1005	1814	2253	12137	271	2489	744	1256
SRR3727507_bin260	BACL59	d__Bacteria;p__Actinobacteria;c__Actinobacteria;o__ACK-M1;f__S36-B12		87.42	1.35	33.33	2419369	775	1001	2341	3121	16634	193	3901	583	1542
P6071_516_bin194	BACL59	d__Bacteria;p__Actinobacteria;c__Actinobacteria;o__ACK-M1;f__S36-B12		84.78	4.42	45.45	2363727	803	1001	2278	2943	20008	207	3598	613	1496
P4201_124_bin165	BACL59	d__Bacteria;p__Actinobacteria;c__Actinobacteria;o__ACK-M1;f__S36-B12		86.15	1.61	0.0	2486880	779	1001	2469	3192	18112	200	4015	588	1630
SRR3727511_bin103	BACL59	d__Bacteria;p__Actinobacteria;c__Actinobacteria;o__ACK-M1;f__S36-B12	Bacteria;Planctomycetes;Planctomycetacia;Planctomycetales;Planctomycetaceae;(88.97),Bacteria;Actinobacteria;Actinobacteria;Micrococcales;(93.70)	93.98	2.43	40.0	2741803	203	1002	3689	13506	110011	21	46758	86	5655
P1994_126_bin30	BACL59	d__Bacteria;p__Actinobacteria;c__Actinobacteria;o__ACK-M1;f__S36-B12		82.89	2.83	18.18	2314451	818	1003	2226	2829	13911	218	3327	633	1492
SRR3727516_bin162	BACL59	d__Bacteria;p__Actinobacteria;c__Actinobacteria;o__ACK-M1;f__S36-B12	Bacteria;Actinobacteria;Actinobacteria;Corynebacteriales;Nocardiaceae;Rhodococcus;(92.58)	86.04	3.64	50.0	2434888	730	1005	2510	3335	27442	179	4356	541	1665
P4201_123_bin88	BACL59	d__Bacteria;p__Actinobacteria;c__Actinobacteria;o__ACK-M1;f__S36-B12	Bacteria;Actinobacteria;Actinobacteria;Streptomycetales;Streptomycetaceae;(98.63)	93.98	1.08	50.0	2832736	232	1008	4481	12210	183635	27	26731	114	4619
P1994_120_bin225	BACL59	d__Bacteria;p__Actinobacteria;c__Actinobacteria;o__ACK-M1;f__S36-B12	Bacteria;Actinobacteria;Actinobacteria;(96.33),Bacteria;Actinobacteria;Actinobacteria;Micrococcales;Intrasporangiaceae;(92.47)	92.36	2.31	14.29	2775020	236	1002	4849	11758	108467	32	26049	117	5256
P1994_119_bin98	BACL59	d__Bacteria;p__Actinobacteria;c__Actinobacteria;o__ACK-M1;f__S36-B12	Bacteria;Actinobacteria;Actinobacteria;(100.00)	93.44	2.16	42.86	2713691	406	1008	4487	6683	44522	76	11197	260	3057
P1994_121_bin35	BACL59	d__Bacteria;p__Actinobacteria;c__Actinobacteria;o__ACK-M1;f__S36-B12		93.98	1.08	0.0	2797747	195	1002	5041	14347	103057	24	37058	86	6989
P1994_126_bin113	BACL60	d__Bacteria;p__Actinobacteria;c__Acidimicrobiia;o__Microtrichales;f__Ilumatobacteraceae;g__BACL19		91.45	3.94	42.86	2571220	406	1004	3557	6333	68434	63	10805	254	2554
P1994_130_bin186	BACL60	d__Bacteria;p__Actinobacteria;c__Acidimicrobiia;o__Microtrichales;f__Ilumatobacteraceae;g__BACL19	Bacteria;Actinobacteria;Acidimicrobiia;Acidimicrobiales;(89.97),Bacteria;(96.52)	93.16	3.42	40.0	2376012	377	1006	2382	6302	70180	47	14906	214	2085
P1994_121_bin98	BACL60	d__Bacteria;p__Actinobacteria;c__Acidimicrobiia;o__Microtrichales;f__Ilumatobacteraceae;g__BACL19	Bacteria;(93.72),Bacteria;Actinobacteria;Acidimicrobiia;Acidimicrobiales;(89.61)	92.31	3.42	50.0	2495216	369	1001	2271	6762	131986	36	18029	190	2221
P1994_125_bin179	BACL60	d__Bacteria;p__Actinobacteria;c__Acidimicrobiia;o__Microtrichales;f__Ilumatobacteraceae;g__BACL19		90.6	2.83	66.67	2322015	304	1027	4480	7638	97020	46	13621	188	3166
P1994_127_bin206	BACL60	d__Bacteria;p__Actinobacteria;c__Acidimicrobiia;o__Microtrichales;f__Ilumatobacteraceae;g__BACL19	Bacteria;Actinobacteria;Acidimicrobiia;Acidimicrobiales;Acidimicrobiaceae;CL500-29 marine group;(90.03)	93.16	4.11	62.5	2384874	367	1012	2434	6498	79904	39	15803	198	2136
P4201_123_bin148	BACL60	d__Bacteria;p__Actinobacteria;c__Acidimicrobiia;o__Microtrichales;f__Ilumatobacteraceae;g__BACL19		82.95	1.28	0.0	1768552	573	1001	2188	3086	16616	135	4065	430	1496
P1994_108_bin30	BACL60	d__Bacteria;p__Actinobacteria;c__Acidimicrobiia;o__Microtrichales;f__Ilumatobacteraceae;g__BACL19		90.6	4.87	75.0	2356822	317	1014	4176	7434	84315	52	13086	197	3094
P2236_114_bin82	BACL60	d__Bacteria;p__Actinobacteria;c__Acidimicrobiia;o__Microtrichales;f__Ilumatobacteraceae;g__BACL19		80.16	3.44	42.86	1681951	676	1003	2018	2488	12276	191	2809	532	1346
P2236_102_bin40	BACL60	d__Bacteria;p__Actinobacteria;c__Acidimicrobiia;o__Microtrichales;f__Ilumatobacteraceae;g__BACL19		79.75	4.7	14.29	1792138	678	1001	2087	2643	11864	180	3261	522	1357
P1994_129_bin42	BACL60	d__Bacteria;p__Actinobacteria;c__Acidimicrobiia;o__Microtrichales;f__Ilumatobacteraceae;g__BACL19	Bacteria;Actinobacteria;Acidimicrobiia;Acidimicrobiales;(89.73)	96.58	2.14	20.0	2282479	409	1004	2557	5580	39534	63	10935	246	2066
P6071_516_bin276	BACL60	d__Bacteria;p__Actinobacteria;c__Acidimicrobiia;o__Microtrichales;f__Ilumatobacteraceae;g__BACL19		88.46	3.09	50.0	1977888	445	1003	3089	4444	38692	91	6369	304	1837
P1994_107_bin51	BACL60	d__Bacteria;p__Actinobacteria;c__Acidimicrobiia;o__Microtrichales;f__Ilumatobacteraceae;g__BACL19	Bacteria;(94.42)	90.17	3.94	62.5	2133647	376	1012	3449	5674	47131	69	9083	244	2551
P2236_110_bin196	BACL61	d__Bacteria;p__Proteobacteria;c__Alphaproteobacteria;o__Rhodobacterales;f__Rhodobacteraceae		75.02	2.56	40.0	2233950	1063	1005	1673	2101	15292	313	2305	860	1203
SRR3727508_bin42	BACL61	d__Bacteria;p__Proteobacteria;c__Alphaproteobacteria;o__Rhodobacterales;f__Rhodobacteraceae;g__Roseibacterium	Bacteria;Proteobacteria;Alphaproteobacteria;Rhodobacterales;Rhodobacteraceae;(95.07)	98.07	3.96	95.45	3721017	756	1003	2689	4921	40075	122	8341	482	1829
P4201_121_bin125	BACL61	d__Bacteria;p__Proteobacteria;c__Alphaproteobacteria;o__Rhodobacterales;f__Rhodobacteraceae;g__Roseibacterium	Bacteria;Proteobacteria;Alphaproteobacteria;Rhodobacterales;Rhodobacteraceae;(100.00)	92.84	4.66	60.0	2719255	874	1003	2338	3111	18912	215	3935	657	1524
P6071_510_bin183	BACL61	d__Bacteria;p__Proteobacteria;c__Alphaproteobacteria;o__Rhodobacterales;f__Rhodobacteraceae;g__Roseibacterium		75.95	2.59	57.89	2386447	1150	1005	1655	2075	9655	338	2306	932	1203
P1994_113_bin95	BACL61	d__Bacteria;p__Proteobacteria;c__Alphaproteobacteria;o__Rhodobacterales;f__Rhodobacteraceae;g__Roseibacterium		83.87	4.44	50.0	2450881	1042	1004	1890	2352	15607	292	2692	826	1281
P4201_109_bin162	BACL61	d__Bacteria;p__Proteobacteria;c__Alphaproteobacteria;o__Rhodobacterales;f__Rhodobacteraceae;g__Roseibacterium		84.03	3.58	79.17	2740497	1000	1001	2126	2740	17136	260	3340	767	1392
P6071_502_bin9	BACL61	d__Bacteria;p__Proteobacteria;c__Alphaproteobacteria;o__Rhodobacterales;f__Rhodobacteraceae;g__Roseibacterium	Bacteria;Proteobacteria;Alphaproteobacteria;Rhodobacterales;Rhodobacteraceae;(98.47)	96.42	3.7	86.21	3776865	800	1006	2907	4721	41290	148	7374	535	1958
SRR3727517_bin152	BACL61	d__Bacteria;p__Proteobacteria;c__Alphaproteobacteria;o__Rhodobacterales;f__Rhodobacteraceae;g__Roseibacterium		95.65	4.07	78.26	3233459	773	1001	2741	4183	38581	146	6278	525	1810
P6071_509_bin128	BACL61	d__Bacteria;p__Proteobacteria;c__Alphaproteobacteria;o__Rhodobacterales;f__Rhodobacteraceae;g__Roseibacterium	Bacteria;Proteobacteria;Alphaproteobacteria;Rhodobacterales;Rhodobacteraceae;(98.50)	84.27	4.01	72.73	2874308	1203	1001	1856	2389	14458	330	2739	950	1278
P4201_120_bin70	BACL61	d__Bacteria;p__Proteobacteria;c__Alphaproteobacteria;o__Rhodobacterales;f__Rhodobacteraceae;g__Roseibacterium	Bacteria;Proteobacteria;Alphaproteobacteria;Rhodobacterales;Rhodobacteraceae;(99.35)	94.97	4.04	76.67	3478684	685	1003	2882	5078	39306	116	8963	432	2004
SRR3727516_bin196	BACL61	d__Bacteria;p__Proteobacteria;c__Alphaproteobacteria;o__Rhodobacterales;f__Rhodobacteraceae;g__Roseibacterium	Bacteria;Proteobacteria;Alphaproteobacteria;Rhodobacterales;Rhodobacteraceae;Roseibacterium;Roseobacter sp. WM2;(97.22)	85.94	3.16	52.63	2721779	1069	1003	1971	2546	17246	280	3024	829	1315
SRR3727507_bin222	BACL61	d__Bacteria;p__Proteobacteria;c__Alphaproteobacteria;o__Rhodobacterales;f__Rhodobacteraceae;g__Roseibacterium	Bacteria;Proteobacteria;Alphaproteobacteria;Rhodobacterales;Rhodobacteraceae;(96.61)	99.39	4.36	90.91	3784396	592	1008	2984	6392	78509	82	13743	339	2375
P6071_532_bin23	BACL62	d__Bacteria;p__Proteobacteria;c__Gammaproteobacteria;o__Pseudomonadales;f__Halieaceae;g__IMCC3088	Bacteria;Proteobacteria;Gammaproteobacteria;Alteromonadales;Alteromonadaceae;(94.11)	91.5	3.63	83.33	2662589	615	1003	2505	4329	36272	112	6778	411	1712
P6071_504_bin86	BACL62	d__Bacteria;p__Proteobacteria;c__Gammaproteobacteria;o__Pseudomonadales;f__Halieaceae;g__IMCC3088	Bacteria;Verrucomicrobia;Verrucomicrobiae;Verrucomicrobiales;Verrucomicrobiaceae;(85.61)	91.95	4.33	77.27	2627870	623	1002	2547	4218	41141	116	6835	424	1725
P6071_508_bin42	BACL62	d__Bacteria;p__Proteobacteria;c__Gammaproteobacteria;o__Pseudomonadales;f__Halieaceae;g__IMCC3088	Bacteria;Proteobacteria;Gammaproteobacteria;Alteromonadales;Alteromonadaceae;(91.43)	81.56	4.52	60.0	2333550	825	1002	2054	2828	26009	198	3626	626	1387
P4201_111_bin93	BACL62	d__Bacteria;p__Proteobacteria;c__Gammaproteobacteria;o__Pseudomonadales;f__Halieaceae;g__IMCC3088	Bacteria;Proteobacteria;Gammaproteobacteria;Alteromonadales;Alteromonadaceae;(93.84)	78.35	2.99	40.0	1927092	851	1001	1817	2264	14350	242	2521	678	1237
P6071_528_bin27	BACL62	d__Bacteria;p__Proteobacteria;c__Gammaproteobacteria;o__Pseudomonadales;f__Halieaceae;g__IMCC3088	Bacteria;Proteobacteria;Gammaproteobacteria;Alteromonadales;Alteromonadaceae;(92.05)	88.46	4.72	80.0	2778639	919	1002	2043	3023	20766	201	3961	684	1390
P6071_534_bin216	BACL62	d__Bacteria;p__Proteobacteria;c__Gammaproteobacteria;o__Pseudomonadales;f__Halieaceae;g__IMCC3088	Bacteria;Proteobacteria;Gammaproteobacteria;Alteromonadales;Alteromonadaceae;(91.00)	76.82	4.62	65.22	2122294	841	1003	2046	2523	16022	231	2926	655	1314
P6071_521_bin75	BACL62	d__Bacteria;p__Proteobacteria;c__Gammaproteobacteria;o__Pseudomonadales;f__Halieaceae;g__IMCC3088	Bacteria;Proteobacteria;Gammaproteobacteria;(95.65)	78.74	3.49	66.67	2186329	861	1002	1915	2539	14656	227	3038	672	1328
P4201_109_bin51	BACL62	d__Bacteria;p__Proteobacteria;c__Gammaproteobacteria;o__Pseudomonadales;f__Halieaceae;g__IMCC3088		95.2	4.9	75.0	2761340	552	1009	2667	5002	36265	87	9205	345	1878
P6071_526_bin75	BACL62	d__Bacteria;p__Proteobacteria;c__Gammaproteobacteria;o__Pseudomonadales;f__Halieaceae;g__IMCC3088	Bacteria;Proteobacteria;Gammaproteobacteria;(96.66)	78.41	1.93	57.89	2049386	859	1001	1813	2385	18471	228	2758	675	1248
SRR3727512_bin93	BACL62	d__Bacteria;p__Proteobacteria;c__Gammaproteobacteria;o__Pseudomonadales;f__Halieaceae;g__IMCC3088	Bacteria;Proteobacteria;Gammaproteobacteria;Alteromonadales;Alteromonadaceae;(94.14)	97.47	1.48	85.71	2851063	468	1003	2800	6092	69595	60	13349	269	2197
P6071_523_bin81	BACL62	d__Bacteria;p__Proteobacteria;c__Gammaproteobacteria;o__Pseudomonadales;f__Halieaceae;g__IMCC3088	Bacteria;Proteobacteria;Gammaproteobacteria;Alteromonadales;Alteromonadaceae;(93.50)	94.98	3.08	86.67	2737079	585	1006	2749	4678	39419	100	7200	388	1953
P6071_513_bin167	BACL62	d__Bacteria;p__Proteobacteria;c__Gammaproteobacteria;o__Pseudomonadales;f__Halieaceae;g__IMCC3088	Bacteria;Proteobacteria;Gammaproteobacteria;Alteromonadales;Alteromonadaceae;(93.06)	87.96	2.55	68.42	2349010	836	1003	2039	2809	31751	195	3455	634	1323
P6071_523_bin17	BACL63	d__Bacteria;p__Cyanobacteria;c__Oxyphotobacteria;o__Nostocales;f__Nostocaceae;g__Aphanizomenon;s__	Bacteria;Cyanobacteria;Cyanobacteria;SubsectionIV;FamilyI;(97.74),Bacteria;Cyanobacteria;Cyanobacteria;SubsectionIV;FamilyI;(97.74)	98.0	1.01	50.0	4407782	646	1006	4387	6823	65340	113	11233	406	2968
P6071_511_bin197	BACL63	d__Bacteria;p__Cyanobacteria;c__Oxyphotobacteria;o__Nostocales;f__Nostocaceae;g__Aphanizomenon;s__	Bacteria;Cyanobacteria;Cyanobacteria;SubsectionIV;FamilyI;(97.43)	97.78	1.25	62.5	4469216	651	1003	3999	6865	56286	113	11512	399	2904
P6071_525_bin128	BACL63	d__Bacteria;p__Cyanobacteria;c__Oxyphotobacteria;o__Nostocales;f__Nostocaceae;g__Aphanizomenon;s__		82.75	2.11	40.0	3598078	1366	1002	2112	2634	12536	379	3067	1063	1407
P6071_520_bin83	BACL63	d__Bacteria;p__Cyanobacteria;c__Oxyphotobacteria;o__Nostocales;f__Nostocaceae;g__Aphanizomenon;s__	Bacteria;Cyanobacteria;Cyanobacteria;SubsectionIV;FamilyI;(96.62),Bacteria;Cyanobacteria;Cyanobacteria;SubsectionIV;FamilyI;(96.73),Bacteria;Cyanobacteria;Cyanobacteria;SubsectionIV;FamilyI;(94.32)	85.29	4.13	61.54	3823243	1534	1001	2001	2492	14186	430	2891	1203	1346
P6071_521_bin234	BACL63	d__Bacteria;p__Cyanobacteria;c__Oxyphotobacteria;o__Nostocales;f__Nostocaceae;g__Aphanizomenon;s__	Bacteria;Cyanobacteria;Cyanobacteria;SubsectionIV;FamilyI;Aphanizomenon;(96.61)	96.47	4.94	73.53	4558085	820	1009	3457	5558	31941	156	9191	531	2348
P6071_524_bin104	BACL63	d__Bacteria;p__Cyanobacteria;c__Oxyphotobacteria;o__Nostocales;f__Nostocaceae;g__Aphanizomenon;s__	Bacteria;Cyanobacteria;Cyanobacteria;SubsectionIV;FamilyI;(97.74),Bacteria;Cyanobacteria;Cyanobacteria;SubsectionIV;FamilyI;(97.74)	90.37	1.96	45.45	3947880	1262	1003	2359	3128	19205	315	3927	945	1562
P1994_104_bin15	BACL63	d__Bacteria;p__Cyanobacteria;c__Oxyphotobacteria;o__Nostocales;f__Nostocaceae;g__Aphanizomenon;s__	Bacteria;Cyanobacteria;Cyanobacteria;SubsectionIV;FamilyI;(99.07)	88.11	0.3	0.0	3402224	1212	1001	2140	2807	23847	310	3458	926	1410
P1994_119_bin54	BACL63	d__Bacteria;p__Cyanobacteria;c__Oxyphotobacteria;o__Nostocales;f__Nostocaceae;g__Aphanizomenon;s__	Bacteria;Cyanobacteria;Cyanobacteria;SubsectionIV;FamilyI;Anabaena;(98.22),Bacteria;Cyanobacteria;Cyanobacteria;SubsectionIV;FamilyI;Anabaena;(97.77)	97.0	1.56	25.0	4251609	837	1006	3520	5079	41549	177	7871	565	2315
P6071_519_bin99	BACL63	d__Bacteria;p__Cyanobacteria;c__Oxyphotobacteria;o__Nostocales;f__Nostocaceae;g__Aphanizomenon;s__		77.77	3.56	47.06	3559318	1497	1001	1905	2377	16724	424	2735	1184	1294
P6071_526_bin98	BACL63	d__Bacteria;p__Cyanobacteria;c__Oxyphotobacteria;o__Nostocales;f__Nostocaceae;g__Aphanizomenon;s__	Bacteria;Cyanobacteria;Cyanobacteria;SubsectionIV;FamilyI;(98.29)	83.06	1.52	50.0	3494669	1453	1001	1951	2405	13791	419	2756	1149	1316
SRR3727505_bin101	BACL63	d__Bacteria;p__Cyanobacteria;c__Oxyphotobacteria;o__Nostocales;f__Nostocaceae;g__Aphanizomenon;s__		98.78	0.44	100.0	4452948	422	1001	5800	10552	61191	70	20241	227	4801
P1994_122_bin236	BACL63	d__Bacteria;p__Cyanobacteria;c__Oxyphotobacteria;o__Nostocales;f__Nostocaceae;g__Aphanizomenon;s__	Bacteria;Cyanobacteria;Cyanobacteria;SubsectionIV;FamilyI;(100.00)	99.89	0.89	80.0	4456166	307	1058	8378	14515	90582	49	27664	173	6876
P1994_101_bin165	BACL64	d__Bacteria;p__Proteobacteria;c__Gammaproteobacteria;o__Pseudomonadales		76.03	4.33	22.22	2458535	1192	1001	1661	2062	13828	355	2237	965	1187
P4201_109_bin140	BACL64	d__Bacteria;p__Proteobacteria;c__Gammaproteobacteria;o__Pseudomonadales;f__Pseudohongiellaceae	Bacteria;Proteobacteria;Gammaproteobacteria;Pseudomonadales;Pseudomonadaceae;Cellvibrio;(94.25)	82.06	4.21	33.33	2821793	1120	1001	1952	2519	12266	304	2974	878	1324
P6071_534_bin83	BACL64	d__Bacteria;p__Proteobacteria;c__Gammaproteobacteria;o__Pseudomonadales;f__Pseudohongiellaceae		84.71	3.54	36.36	3056646	1117	1003	2051	2736	33171	279	3272	858	1366
P4201_120_bin123	BACL64	d__Bacteria;p__Proteobacteria;c__Gammaproteobacteria;o__Pseudomonadales;f__Pseudohongiellaceae	Bacteria;Proteobacteria;Gammaproteobacteria;Oceanospirillales;OM182 clade;marine gamma proteobacterium HTCC2178;(90.99)	92.22	3.8	52.63	3776317	796	1002	2767	4744	55417	135	8144	524	1902
P6071_507_bin160	BACL64	d__Bacteria;p__Proteobacteria;c__Gammaproteobacteria;o__Pseudomonadales;f__Pseudohongiellaceae		86.94	4.66	52.0	3432099	1103	1001	2255	3111	21897	261	3947	822	1505
P1994_119_bin60	BACL64	d__Bacteria;p__Proteobacteria;c__Gammaproteobacteria;o__Pseudomonadales;f__Pseudohongiellaceae	Bacteria;Proteobacteria;Gammaproteobacteria;Oceanospirillales;(89.79)	90.19	4.31	42.11	3440116	906	1006	2636	3797	29399	186	5126	645	1687
P4201_124_bin64	BACL64	d__Bacteria;p__Proteobacteria;c__Gammaproteobacteria;o__Pseudomonadales;f__Pseudohongiellaceae		90.9	4.95	47.62	3464125	915	1001	2534	3785	55866	187	5430	643	1662
P4201_108_bin23	BACL64	d__Bacteria;p__Proteobacteria;c__Gammaproteobacteria;o__Pseudomonadales;f__Pseudohongiellaceae	Bacteria;Proteobacteria;Gammaproteobacteria;Oceanospirillales;OM182 clade;marine gamma proteobacterium HTCC2178;(91.29)	93.12	4.58	36.36	3917183	597	1003	3130	6561	51053	84	13432	345	2501
P1994_116_bin178	BACL64	d__Bacteria;p__Proteobacteria;c__Gammaproteobacteria;o__Pseudomonadales;f__Pseudohongiellaceae	Bacteria;Proteobacteria;Gammaproteobacteria;Oceanospirillales;OM182 clade;marine gamma proteobacterium HTCC2178;(90.85)	93.43	4.02	61.9	3824245	655	1003	2991	5838	43372	102	11131	397	2268
P6071_532_bin30	BACL64	d__Bacteria;p__Proteobacteria;c__Gammaproteobacteria;o__Pseudomonadales;f__Pseudohongiellaceae		85.72	4.04	33.33	3471417	1081	1001	2173	3211	23393	229	4273	799	1466
P4201_111_bin187	BACL64	d__Bacteria;p__Proteobacteria;c__Gammaproteobacteria;o__Pseudomonadales;f__Pseudohongiellaceae		88.73	4.4	35.29	3335509	925	1001	2528	3605	28322	200	4803	665	1635
P6071_515_bin178	BACL65	d__Bacteria;p__Actinobacteria;c__Actinobacteria;o__Corynebacteriales;f__Corynebacteriaceae;g__Mycobacterium;s__	Bacteria;Actinobacteria;Actinobacteria;Corynebacteriales;Mycobacteriaceae;Mycobacterium;(98.48),Bacteria;Actinobacteria;Actinobacteria;Corynebacteriales;(100.00)	85.26	2.52	61.9	3434993	1237	1002	2250	2776	12376	334	3364	946	1415
P1994_121_bin180	BACL65	d__Bacteria;p__Actinobacteria;c__Actinobacteria;o__Corynebacteriales;f__Corynebacteriaceae;g__Mycobacterium;s__		96.04	1.17	88.89	3810272	320	1134	6238	11907	70197	52	22707	182	5188
P1994_129_bin112	BACL65	d__Bacteria;p__Actinobacteria;c__Actinobacteria;o__Corynebacteriales;f__Corynebacteriaceae;g__Mycobacterium;s__		97.9	3.4	76.47	3956051	528	1002	3739	7492	66621	79	15763	302	3035
P1994_119_bin96	BACL65	d__Bacteria;p__Actinobacteria;c__Actinobacteria;o__Corynebacteriales;f__Corynebacteriaceae;g__Mycobacterium;s__		79.36	2.28	50.0	3142542	1275	1002	1972	2464	14450	361	2786	1006	1343
P6071_508_bin179	BACL65	d__Bacteria;p__Actinobacteria;c__Actinobacteria;o__Corynebacteriales;f__Corynebacteriaceae;g__Mycobacterium;s__		88.99	4.25	65.38	3793365	1052	1003	2673	3605	18929	239	4801	758	1657
P6071_519_bin154	BACL65	d__Bacteria;p__Actinobacteria;c__Actinobacteria;o__Corynebacteriales;f__Corynebacteriaceae;g__Mycobacterium;s__	Bacteria;Actinobacteria;Actinobacteria;Corynebacteriales;Mycobacteriaceae;Mycobacterium;(97.87)	86.28	3.74	36.36	3489209	1099	1001	2455	3174	16572	279	4013	824	1552
P1994_130_bin11	BACL65	d__Bacteria;p__Actinobacteria;c__Actinobacteria;o__Corynebacteriales;f__Corynebacteriaceae;g__Mycobacterium;s__	Bacteria;Actinobacteria;Actinobacteria;Corynebacteriales;Mycobacteriaceae;Mycobacterium;(98.24),Bacteria;Actinobacteria;Actinobacteria;Corynebacteriales;(99.06)	97.42	1.8	64.29	4016861	552	1011	3716	7276	48812	85	14587	317	2900
P6071_506_bin110	BACL65	d__Bacteria;p__Actinobacteria;c__Actinobacteria;o__Corynebacteriales;f__Corynebacteriaceae;g__Mycobacterium;s__	Bacteria;Actinobacteria;Actinobacteria;Corynebacteriales;(98.51)	83.42	3.51	63.64	3439650	1342	1001	1963	2563	15231	351	3104	1042	1312
P1994_120_bin182	BACL65	d__Bacteria;p__Actinobacteria;c__Actinobacteria;o__Corynebacteriales;f__Corynebacteriaceae;g__Mycobacterium;s__	Bacteria;Actinobacteria;Actinobacteria;Corynebacteriales;Mycobacteriaceae;Mycobacterium;(97.57),Bacteria;Actinobacteria;Actinobacteria;Corynebacteriales;(100.00)	97.46	1.24	71.43	4147168	540	1007	3551	7679	99341	69	16468	292	3019
P6071_516_bin220	BACL65	d__Bacteria;p__Actinobacteria;c__Actinobacteria;o__Corynebacteriales;f__Corynebacteriaceae;g__Mycobacterium;s__	Bacteria;Actinobacteria;Actinobacteria;Corynebacteriales;Mycobacteriaceae;Mycobacterium;(98.09),Bacteria;Actinobacteria;Actinobacteria;Corynebacteriales;Mycobacteriaceae;Mycobacterium;(98.16)	98.4	3.27	66.67	4170744	485	1004	3407	8599	88400	61	19193	255	3076
P6071_517_bin259	BACL65	d__Bacteria;p__Actinobacteria;c__Actinobacteria;o__Corynebacteriales;f__Corynebacteriaceae;g__Mycobacterium;s__	Bacteria;Actinobacteria;Actinobacteria;Corynebacteriales;Mycobacteriaceae;Mycobacterium;(97.60)	96.35	4.42	67.74	3980370	543	1004	3727	7330	61918	83	14328	320	2990
P6071_520_bin234	BACL65	d__Bacteria;p__Actinobacteria;c__Actinobacteria;o__Corynebacteriales;f__Corynebacteriaceae;g__Mycobacterium;s__	Bacteria;Actinobacteria;Actinobacteria;Corynebacteriales;(99.27)	77.79	4.43	50.0	3448819	1303	1001	2049	2646	12437	347	3100	1013	1387
P6071_513_bin119	BACL66	d__Bacteria;p__Bacteroidetes;c__Bacteroidia;o__Flavobacteriales;f__Flavobacteriaceae	Bacteria;Bacteroidetes;Flavobacteria;Flavobacteriales;Flavobacteriaceae;(92.80)	83.43	4.96	55.56	1707211	521	1005	2342	3276	17341	119	4184	385	1503
P6071_520_bin61	BACL66	d__Bacteria;p__Bacteroidetes;c__Bacteroidia;o__Flavobacteriales;f__Flavobacteriaceae	Bacteria;Bacteroidetes;Flavobacteria;Flavobacteriales;Flavobacteriaceae;(91.48)	91.66	2.09	100.0	1800940	199	1052	6446	9049	50699	41	13780	126	4125
P6071_523_bin114	BACL66	d__Bacteria;p__Bacteroidetes;c__Bacteroidia;o__Flavobacteriales;f__Flavobacteriaceae	Bacteria;Bacteroidetes;Flavobacteria;Flavobacteriales;Flavobacteriaceae;(93.10)	91.21	0.87	75.0	1768872	263	1017	4579	6725	37728	54	10646	173	3324
P6071_522_bin7	BACL66	d__Bacteria;p__Bacteroidetes;c__Bacteroidia;o__Flavobacteriales;f__Flavobacteriaceae	Bacteria;Bacteroidetes;Flavobacteria;Flavobacteriales;Flavobacteriaceae;(92.44)	91.87	1.8	77.78	1809064	160	1155	5998	11306	91347	25	21144	86	5461
P6071_508_bin1	BACL66	d__Bacteria;p__Bacteroidetes;c__Bacteroidia;o__Flavobacteriales;f__Flavobacteriaceae	Bacteria;Bacteroidetes;Flavobacteria;Flavobacteriales;Flavobacteriaceae;(92.98)	84.38	4.9	69.57	1689440	555	1011	2224	3044	16713	132	3843	418	1485
P6071_518_bin64	BACL66	d__Bacteria;p__Bacteroidetes;c__Bacteroidia;o__Flavobacteriales;f__Flavobacteriaceae		93.87	2.39	46.15	1917369	106	1002	4898	18088	124728	12	56943	42	7210
SRR3727507_bin15	BACL66	d__Bacteria;p__Bacteroidetes;c__Bacteroidia;o__Flavobacteriales;f__Flavobacteriaceae		92.39	3.48	76.47	1861261	201	1026	5363	9260	50604	32	16866	115	4185
SRR3727525_bin108	BACL66	d__Bacteria;p__Bacteroidetes;c__Bacteroidia;o__Flavobacteriales;f__Flavobacteriaceae		93.43	0.72	50.0	1766279	154	1019	5803	11469	99047	24	22640	81	5156
P6071_519_bin222	BACL66	d__Bacteria;p__Bacteroidetes;c__Bacteroidia;o__Flavobacteriales;f__Flavobacteriaceae	Bacteria;Bacteroidetes;Flavobacteria;Flavobacteriales;Flavobacteriaceae;(94.23)	91.26	0.19	33.33	1796520	216	1024	5700	8317	59949	42	14000	137	4073
P6071_531_bin274	BACL66	d__Bacteria;p__Bacteroidetes;c__Bacteroidia;o__Flavobacteriales;f__Flavobacteriaceae	Bacteria;Bacteroidetes;Flavobacteria;Flavobacteriales;Flavobacteriaceae;Flavobacterium;(90.04)	78.18	4.45	46.15	1522893	603	1002	1908	2525	14318	159	2890	472	1341
P6071_525_bin123	BACL66	d__Bacteria;p__Bacteroidetes;c__Bacteroidia;o__Flavobacteriales;f__Flavobacteriaceae	Bacteria;Bacteroidetes;Flavobacteria;Flavobacteriales;Flavobacteriaceae;(93.21)	91.85	1.07	50.0	1714780	284	1023	3822	6037	40098	50	8802	185	2580
P4201_123_bin57	BACL67	d__Bacteria;p__Proteobacteria;c__Gammaproteobacteria;o__Betaproteobacteriales;f__Methylophilaceae;g__BACL14	Bacteria;Proteobacteria;(89.80)	96.38	4.62	78.57	1244578	230	1002	2814	5411	55601	37	9225	145	2103
P4201_114_bin137	BACL67	d__Bacteria;p__Proteobacteria;c__Gammaproteobacteria;o__Betaproteobacteriales;f__Methylophilaceae;g__BACL14		78.88	2.41	30.77	1021978	379	1002	2039	2696	16185	98	3449	289	1307
P4201_112_bin101	BACL67	d__Bacteria;p__Proteobacteria;c__Gammaproteobacteria;o__Betaproteobacteriales;f__Methylophilaceae;g__BACL14	Bacteria;Proteobacteria;Betaproteobacteria;Methylophilales;Methylophilaceae;Methylotenera;(90.88)	96.72	4.21	86.67	1260376	211	1014	3229	5973	76308	33	10403	127	2175
P6071_533_bin107	BACL67	d__Bacteria;p__Proteobacteria;c__Gammaproteobacteria;o__Betaproteobacteriales;f__Methylophilaceae;g__BACL14		86.01	3.7	69.23	1087601	372	1001	2110	2923	19966	86	3738	281	1390
P4201_124_bin39	BACL67	d__Bacteria;p__Proteobacteria;c__Gammaproteobacteria;o__Betaproteobacteriales;f__Methylophilaceae;g__BACL14	Bacteria;Proteobacteria;(98.63)	91.2	3.64	66.67	1157856	297	1017	2559	3898	18455	59	6037	208	1660
P6071_528_bin165	BACL67	d__Bacteria;p__Proteobacteria;c__Gammaproteobacteria;o__Betaproteobacteriales;f__Methylophilaceae;g__BACL14		80.48	3.52	81.82	985688	395	1008	1943	2495	10325	112	3031	311	1398
P6071_521_bin11	BACL67	d__Bacteria;p__Proteobacteria;c__Gammaproteobacteria;o__Betaproteobacteriales;f__Methylophilaceae;g__BACL14		75.43	2.7	36.36	928878	428	1002	1735	2170	10383	125	2379	344	1214
P6071_513_bin212	BACL67	d__Bacteria;p__Proteobacteria;c__Gammaproteobacteria;o__Betaproteobacteriales;f__Methylophilaceae;g__BACL14		91.7	3.7	71.43	1221968	292	1002	2634	4184	31784	55	6447	199	1773
P6071_534_bin54	BACL67	d__Bacteria;p__Proteobacteria;c__Gammaproteobacteria;o__Betaproteobacteriales;f__Methylophilaceae;g__BACL14		86.08	4.6	76.47	1110888	354	1014	2400	3138	16420	90	3912	269	1648
P6071_524_bin38	BACL67	d__Bacteria;p__Proteobacteria;c__Gammaproteobacteria;o__Betaproteobacteriales;f__Methylophilaceae;g__BACL14		85.2	2.73	62.5	1123445	330	1003	2541	3404	16493	79	4908	239	1522
P4201_116_bin202	BACL67	d__Bacteria;p__Proteobacteria;c__Gammaproteobacteria;o__Betaproteobacteriales;f__Methylophilaceae;g__BACL14		94.84	4.39	23.08	1179663	279	1002	2420	4228	34927	47	6478	188	1703
P1994_119_bin55	BACL68	d__Bacteria;p__Proteobacteria;c__Alphaproteobacteria;o__Rhodobacterales;f__Rhodobacteraceae;g__Roseibacterium	Bacteria;Proteobacteria;Alphaproteobacteria;Rhodobacterales;Rhodobacteraceae;Roseibacterium;Roseobacter sp. WM2;(98.12)	96.02	4.34	65.38	4296967	605	1001	4885	7102	44046	119	10903	391	3210
P1994_122_bin110	BACL68	d__Bacteria;p__Proteobacteria;c__Alphaproteobacteria;o__Rhodobacterales;f__Rhodobacteraceae;g__Roseibacterium	Bacteria;Proteobacteria;Alphaproteobacteria;Rhodobacterales;Rhodobacteraceae;(99.03)	96.92	3.91	67.86	4032323	544	1021	4467	7412	53433	95	13033	334	3065
P1994_114_bin24	BACL68	d__Bacteria;p__Proteobacteria;c__Alphaproteobacteria;o__Rhodobacterales;f__Rhodobacteraceae;g__Roseibacterium		81.17	3.85	13.64	2803996	1155	1002	1870	2427	24252	315	2864	910	1288
P4201_109_bin153	BACL68	d__Bacteria;p__Proteobacteria;c__Alphaproteobacteria;o__Rhodobacterales;f__Rhodobacteraceae;g__Roseibacterium	Bacteria;Proteobacteria;Alphaproteobacteria;Rhodobacterales;Rhodobacteraceae;Roseibacterium;(99.10)	96.89	1.65	80.0	3538244	371	1026	5535	9537	64953	63	17435	216	4057
P6071_512_bin147	BACL68	d__Bacteria;p__Proteobacteria;c__Alphaproteobacteria;o__Rhodobacterales;f__Rhodobacteraceae;g__Roseibacterium	Bacteria;Proteobacteria;Alphaproteobacteria;Rhodobacterales;Rhodobacteraceae;(99.07)	91.52	4.1	54.84	3494922	1018	1001	2453	3433	22633	229	4646	743	1593
P6071_528_bin207	BACL68	d__Bacteria;p__Proteobacteria;c__Alphaproteobacteria;o__Rhodobacterales;f__Rhodobacteraceae;g__Roseibacterium		96.7	2.79	75.0	3689074	539	1012	4641	6844	44984	105	10552	350	3038
P1994_120_bin198	BACL68	d__Bacteria;p__Proteobacteria;c__Alphaproteobacteria;o__Rhodobacterales;f__Rhodobacteraceae;g__Roseibacterium	Bacteria;Proteobacteria;Alphaproteobacteria;Rhodobacterales;Rhodobacteraceae;(99.03)	96.91	4.38	73.91	4052199	595	1002	4283	6810	50485	116	11324	384	2993
P4201_119_bin10	BACL68	d__Bacteria;p__Proteobacteria;c__Alphaproteobacteria;o__Rhodobacterales;f__Rhodobacteraceae;g__Roseibacterium		79.7	2.38	40.0	2600708	1170	1001	1786	2222	13952	337	2467	936	1231
P6071_514_bin22	BACL68	d__Bacteria;p__Proteobacteria;c__Alphaproteobacteria;o__Rhodobacterales;f__Rhodobacteraceae;g__Roseibacterium		96.83	4.94	54.55	4120131	678	1003	3100	6076	55835	105	12006	407	2275
P1994_113_bin40	BACL68	d__Bacteria;p__Proteobacteria;c__Alphaproteobacteria;o__Rhodobacterales;f__Rhodobacteraceae;g__Roseibacterium	Bacteria;Proteobacteria;Alphaproteobacteria;Rhodobacterales;Rhodobacteraceae;(98.79),Bacteria;Actinobacteria;Actinobacteria;(89.95)	96.88	3.94	58.06	4090740	697	1001	2455	5869	65445	94	12560	402	1963
P1994_128_bin116	BACL68	d__Bacteria;p__Proteobacteria;c__Alphaproteobacteria;o__Rhodobacterales;f__Rhodobacteraceae;g__Roseibacterium	Bacteria;Proteobacteria;Alphaproteobacteria;Rhodobacterales;Rhodobacteraceae;(98.81)	97.2	4.27	72.73	3873165	473	1004	5238	8188	44899	86	13279	298	3570
P6071_523_bin211	BACL69	d__Bacteria;p__Cyanobacteria;c__Oxyphotobacteria;o__Synechococcales_A;f__Cyanobiaceae;g__RCC307	Bacteria;Cyanobacteria;Cyanobacteria;SubsectionI;FamilyI;(99.22)	96.29	4.97	87.5	2289159	516	1002	2597	4436	38307	84	7297	341	1757
P1994_119_bin216	BACL69	d__Bacteria;p__Cyanobacteria;c__Oxyphotobacteria;o__Synechococcales_A;f__Cyanobiaceae;g__RCC307	Bacteria;Cyanobacteria;Cyanobacteria;SubsectionI;FamilyI;Synechococcus;(100.00)	97.74	2.17	87.5	2141411	223	1002	4671	9602	86425	33	18485	122	3832
P4201_122_bin190	BACL69	d__Bacteria;p__Cyanobacteria;c__Oxyphotobacteria;o__Synechococcales_A;f__Cyanobiaceae;g__RCC307	Bacteria;Cyanobacteria;Cyanobacteria;SubsectionI;FamilyI;(100.00)	75.2	2.48	20.0	1488337	730	1001	1654	2038	7401	223	2250	594	1182
P6071_516_bin257	BACL69	d__Bacteria;p__Cyanobacteria;c__Oxyphotobacteria;o__Synechococcales_A;f__Cyanobiaceae;g__RCC307		92.96	2.45	27.27	1952034	637	1001	2304	3064	16472	159	3878	479	1488
P4201_114_bin103	BACL69	d__Bacteria;p__Cyanobacteria;c__Oxyphotobacteria;o__Synechococcales_A;f__Cyanobiaceae;g__RCC307		96.56	1.9	62.5	2037874	528	1003	2418	3859	26614	104	5836	369	1607
P6071_519_bin215	BACL69	d__Bacteria;p__Cyanobacteria;c__Oxyphotobacteria;o__Synechococcales_A;f__Cyanobiaceae;g__RCC307	Bacteria;Cyanobacteria;Cyanobacteria;SubsectionI;FamilyI;(98.71)	79.8	1.84	22.22	1785996	760	1003	1889	2349	12836	220	2622	606	1313
P6071_515_bin286	BACL69	d__Bacteria;p__Cyanobacteria;c__Oxyphotobacteria;o__Synechococcales_A;f__Cyanobiaceae;g__RCC307	Bacteria;Cyanobacteria;Cyanobacteria;SubsectionI;FamilyI;Synechococcus;(100.00)	92.24	4.26	66.67	1989529	657	1004	2296	3028	16032	158	3845	494	1456
P6071_521_bin29	BACL69	d__Bacteria;p__Cyanobacteria;c__Oxyphotobacteria;o__Synechococcales_A;f__Cyanobiaceae;g__RCC307	Bacteria;Cyanobacteria;Cyanobacteria;SubsectionI;FamilyI;Synechococcus;(99.13)	97.46	2.58	92.31	2114731	227	1094	6364	9315	46167	44	15361	147	4011
P6071_520_bin20	BACL69	d__Bacteria;p__Cyanobacteria;c__Oxyphotobacteria;o__Synechococcales_A;f__Cyanobiaceae;g__RCC307	Bacteria;Cyanobacteria;Cyanobacteria;SubsectionI;FamilyI;Synechococcus;(99.41)	96.6	3.67	70.0	2231999	405	1002	3068	5511	43179	69	10143	259	2144
P4201_116_bin171	BACL69	d__Bacteria;p__Cyanobacteria;c__Oxyphotobacteria;o__Synechococcales_A;f__Cyanobiaceae;g__RCC307	Bacteria;Cyanobacteria;Cyanobacteria;SubsectionI;FamilyI;(98.71)	97.87	3.85	88.24	2358401	517	1004	2273	4561	36314	81	8803	334	1661
P6071_526_bin192	BACL69	d__Bacteria;p__Cyanobacteria;c__Oxyphotobacteria;o__Synechococcales_A;f__Cyanobiaceae;g__RCC307	Bacteria;Cyanobacteria;Cyanobacteria;SubsectionI;FamilyI;Synechococcus;(99.14)	95.65	3.7	75.0	2221559	526	1005	2448	4223	29607	98	7071	354	1727
P1994_117_bin119	BACL70	d__Bacteria;p__Actinobacteria;c__Actinobacteria;o__Actinomycetales;f__Microbacteriaceae;g__Aquiluna	Bacteria;Actinobacteria;Actinobacteria;Micrococcales;Microbacteriaceae;(96.49)	92.7	1.41	100.0	1154938	52	2585	14987	22210	143584	9	42447	32	10055
P1994_115_bin10	BACL70	d__Bacteria;p__Actinobacteria;c__Actinobacteria;o__Actinomycetales;f__Microbacteriaceae;g__Aquiluna	Bacteria;Actinobacteria;Actinobacteria;(100.00)	94.3	1.75	57.14	1231143	136	1055	5510	9052	39549	26	15805	80	4416
P1994_112_bin84	BACL70	d__Bacteria;p__Actinobacteria;c__Actinobacteria;o__Actinomycetales;f__Microbacteriaceae;g__Aquiluna	Bacteria;Actinobacteria;Actinobacteria;Micrococcales;Microbacteriaceae;(96.36)	93.71	2.53	85.71	1397550	103	1011	4722	13568	105498	12	38756	47	6507
P1994_114_bin173	BACL70	d__Bacteria;p__Actinobacteria;c__Actinobacteria;o__Actinomycetales;f__Microbacteriaceae;g__Aquiluna	Bacteria;Actinobacteria;Actinobacteria;Micrococcales;(97.77)	94.3	2.11	66.67	1243664	69	1123	12686	18024	90126	13	28588	42	8807
P1994_110_bin65	BACL70	d__Bacteria;p__Actinobacteria;c__Actinobacteria;o__Actinomycetales;f__Microbacteriaceae;g__Aquiluna		90.2	2.44	85.71	1286805	84	1031	7569	15319	83786	12	29367	46	7123
P1994_118_bin156	BACL70	d__Bacteria;p__Actinobacteria;c__Actinobacteria;o__Actinomycetales;f__Microbacteriaceae;g__Aquiluna	Bacteria;Actinobacteria;Actinobacteria;Micrococcales;Microbacteriaceae;(100.00)	91.28	0.78	100.0	1236142	65	1561	11682	19017	98673	13	33727	38	9162
P1994_113_bin71	BACL70	d__Bacteria;p__Actinobacteria;c__Actinobacteria;o__Actinomycetales;f__Microbacteriaceae;g__Aquiluna	Bacteria;Actinobacteria;Actinobacteria;Micrococcales;Microbacteriaceae;(100.00)	94.1	2.59	7.69	1441652	125	1022	4589	11533	72614	18	26115	61	4940
P1994_111_bin199	BACL70	d__Bacteria;p__Actinobacteria;c__Actinobacteria;o__Actinomycetales;f__Microbacteriaceae;g__Aquiluna	Bacteria;Actinobacteria;Actinobacteria;Micrococcales;Microbacteriaceae;(100.00)	93.48	2.63	83.33	1270619	100	1006	7139	12706	67730	16	23573	59	6370
P1994_101_bin119	BACL70	d__Bacteria;p__Actinobacteria;c__Actinobacteria;o__Actinomycetales;f__Microbacteriaceae;g__Aquiluna	Bacteria;Actinobacteria;Actinobacteria;Micrococcales;Microbacteriaceae;Alpinimonas;(95.89)	94.3	1.8	100.0	1396317	112	1020	3385	12467	174181	9	30691	48	6114
P1994_121_bin63	BACL70	d__Bacteria;p__Actinobacteria;c__Actinobacteria;o__Actinomycetales;f__Microbacteriaceae;g__Aquiluna	Bacteria;Actinobacteria;Actinobacteria;Micrococcales;Microbacteriaceae;Candidatus Aquiluna;Candidatus Aquiluna rubra;(97.18)	91.9	0.68	75.0	1265197	86	1006	4135	14711	111799	10	41027	35	6956
P4201_121_bin148	BACL71	d__Bacteria;p__Proteobacteria;c__Gammaproteobacteria;o__Betaproteobacteriales;f__Burkholderiaceae;g__RS62		96.61	3.79	42.86	2224046	589	1001	2368	3775	30142	108	5741	409	1574
SRR3727525_bin96	BACL71	d__Bacteria;p__Proteobacteria;c__Gammaproteobacteria;o__Betaproteobacteriales;f__Burkholderiaceae;g__RS62		77.4	3.2	23.08	1637165	804	1002	1669	2036	7632	245	2152	655	1200
SRR3727511_bin76	BACL71	d__Bacteria;p__Proteobacteria;c__Gammaproteobacteria;o__Betaproteobacteriales;f__Burkholderiaceae;g__RS62		97.2	4.47	68.75	2780105	409	1001	2273	6797	112787	34	17879	217	2138
SRR3727516_bin63	BACL71	d__Bacteria;p__Proteobacteria;c__Gammaproteobacteria;o__Betaproteobacteriales;f__Burkholderiaceae;g__RS62		98.13	2.13	28.57	2891972	436	1001	2367	6632	147180	45	17857	234	2132
P6071_511_bin124	BACL71	d__Bacteria;p__Proteobacteria;c__Gammaproteobacteria;o__Betaproteobacteriales;f__Burkholderiaceae;g__RS62		86.57	2.86	46.67	1977766	802	1002	1883	2466	16870	209	2826	626	1278
P6071_534_bin251	BACL71	d__Bacteria;p__Proteobacteria;c__Gammaproteobacteria;o__Betaproteobacteriales;f__Burkholderiaceae;g__RS62		87.4	4.56	44.44	2155684	766	1010	1967	2814	29664	177	3482	582	1340
SRR3727512_bin107	BACL71	d__Bacteria;p__Proteobacteria;c__Gammaproteobacteria;o__Betaproteobacteriales;f__Burkholderiaceae;g__RS62		87.64	3.27	37.5	1971787	770	1003	1953	2560	20810	198	3008	597	1282
SRR3727517_bin162	BACL71	d__Bacteria;p__Proteobacteria;c__Gammaproteobacteria;o__Betaproteobacteriales;f__Burkholderiaceae;g__RS62		96.13	2.44	50.0	2542504	344	1002	2696	7391	131703	33	18614	181	2577
P6071_517_bin244	BACL71	d__Bacteria;p__Proteobacteria;c__Gammaproteobacteria;o__Betaproteobacteriales;f__Burkholderiaceae;g__RS62		86.94	4.39	47.62	2028788	826	1003	1817	2456	14760	215	2855	648	1271
P6071_529_bin47	BACL71	d__Bacteria;p__Proteobacteria;c__Gammaproteobacteria;o__Betaproteobacteriales;f__Burkholderiaceae;g__RS62	Bacteria;Proteobacteria;Betaproteobacteria;(94.94)	83.36	2.92	41.67	1946047	798	1001	1865	2438	20174	213	2790	628	1284
P6071_516_bin45	BACL72	d__Bacteria;p__Bacteroidetes;c__Bacteroidia;o__Flavobacteriales;f__Flavobacteriaceae;g__MAG-120531	Bacteria;Bacteroidetes;Flavobacteria;Flavobacteriales;Flavobacteriaceae;(91.37)	92.81	4.34	100.0	1917526	279	1019	4016	6872	42191	49	11712	173	2893
SRR3727517_bin193	BACL72	d__Bacteria;p__Bacteroidetes;c__Bacteroidia;o__Flavobacteriales;f__Flavobacteriaceae;g__MAG-120531	Bacteria;Bacteroidetes;Flavobacteria;Flavobacteriales;Flavobacteriaceae;(91.53),Bacteria;Bacteroidetes;Flavobacteria;Flavobacteriales;Flavobacteriaceae;(97.89)	93.43	2.1	81.82	1844132	212	1012	4961	8698	46845	35	18233	122	4154
P6071_520_bin158	BACL72	d__Bacteria;p__Bacteroidetes;c__Bacteroidia;o__Flavobacteriales;f__Flavobacteriaceae;g__MAG-120531	Bacteria;Bacteroidetes;Flavobacteria;Flavobacteriales;Flavobacteriaceae;Persicivirga;(90.66)	88.91	4.14	40.91	1724032	479	1004	2709	3599	19737	114	4437	351	1773
SRR3727516_bin117	BACL72	d__Bacteria;p__Bacteroidetes;c__Bacteroidia;o__Flavobacteriales;f__Flavobacteriaceae;g__MAG-120531		92.74	1.8	75.0	1879835	171	1006	4858	10993	116631	23	23976	86	4858
P6071_515_bin232	BACL72	d__Bacteria;p__Bacteroidetes;c__Bacteroidia;o__Flavobacteriales;f__Flavobacteriaceae;g__MAG-120531	Bacteria;Bacteroidetes;Flavobacteria;Flavobacteriales;Flavobacteriaceae;(90.45),Bacteria;Bacteroidetes;Flavobacteria;Flavobacteriales;Flavobacteriaceae;(96.39)	83.39	4.38	62.5	1638446	576	1002	2191	2844	12695	150	3480	441	1437
P6071_533_bin150	BACL72	d__Bacteria;p__Bacteroidetes;c__Bacteroidia;o__Flavobacteriales;f__Flavobacteriaceae;g__MAG-120531	Bacteria;Bacteroidetes;Flavobacteria;Flavobacteriales;Flavobacteriaceae;(92.62)	85.45	4.3	60.0	1703126	543	1011	2404	3136	19323	134	3827	410	1572
SRR3727507_bin138	BACL72	d__Bacteria;p__Bacteroidetes;c__Bacteroidia;o__Flavobacteriales;f__Flavobacteriaceae;g__MAG-120531	Bacteria;Bacteroidetes;Flavobacteria;Flavobacteriales;Flavobacteriaceae;Persicivirga;(91.55)	89.38	1.56	30.0	1692178	421	1003	2932	4019	22492	98	5701	299	1839
SRR3727525_bin113	BACL72	d__Bacteria;p__Bacteroidetes;c__Bacteroidia;o__Flavobacteriales;f__Flavobacteriaceae;g__MAG-120531		93.1	0.88	50.0	1828823	143	1001	6460	12788	76883	24	24574	77	6036
SRR3727511_bin30	BACL72	d__Bacteria;p__Bacteroidetes;c__Bacteroidia;o__Flavobacteriales;f__Flavobacteriaceae;g__MAG-120531	Bacteria;Bacteroidetes;Flavobacteria;Flavobacteriales;Flavobacteriaceae;(97.89)	92.66	1.66	100.0	1849620	148	1052	6483	12497	118181	21	23934	81	5828
P6071_521_bin136	BACL72	d__Bacteria;p__Bacteroidetes;c__Bacteroidia;o__Flavobacteriales;f__Flavobacteriaceae;g__MAG-120531	Bacteria;Bacteroidetes;(98.57)	77.04	1.68	7.69	1486125	625	1001	1922	2377	8628	179	2782	497	1320
P6071_504_bin35	BACL73	d__Bacteria;p__Planctomycetes;c__Planctomycetia;o__Pirellulales	Bacteria;Planctomycetes;Planctomycetacia;Planctomycetales;Planctomycetaceae;(92.36),Bacteria;Planctomycetes;Planctomycetacia;Planctomycetales;Planctomycetaceae;(86.29)	94.83	3.55	100.0	4189319	585	1001	3760	7161	53779	89	14451	341	2804
SRR3727512_bin173	BACL73	d__Bacteria;p__Planctomycetes;c__Planctomycetia;o__Pirellulales	Bacteria;Planctomycetes;Planctomycetacia;Planctomycetales;Planctomycetaceae;(93.48),Bacteria;Planctomycetes;Planctomycetacia;Planctomycetales;Planctomycetaceae;(85.94)	96.55	3.45	50.0	4488483	517	1018	2996	8681	98305	53	24232	251	3132
SRR3727507_bin67	BACL73	d__Bacteria;p__Planctomycetes;c__Planctomycetia;o__Pirellulales	Bacteria;Planctomycetes;Planctomycetacia;Planctomycetales;Planctomycetaceae;(90.97)	93.1	4.16	66.67	3944887	1066	1001	2587	3700	34125	233	5225	766	1673
P2236_110_bin127	BACL73	d__Bacteria;p__Planctomycetes;c__Planctomycetia;o__Pirellulales	Bacteria;Planctomycetes;Planctomycetacia;Planctomycetales;Planctomycetaceae;(85.32)	82.4	0.17	50.0	3420535	1184	1001	2195	2888	19674	301	3516	905	1470
P6071_513_bin173	BACL73	d__Bacteria;p__Planctomycetes;c__Planctomycetia;o__Pirellulales;f__Ga0077529	Bacteria;Planctomycetes;Planctomycetacia;Planctomycetales;Planctomycetaceae;(82.84)	83.13	0.07	100.0	3553310	1326	1001	2065	2679	15360	345	3182	1025	1372
P6071_526_bin67	BACL73	d__Bacteria;p__Planctomycetes;c__Planctomycetia;o__Pirellulales;f__Ga0077529	Bacteria;Planctomycetes;Planctomycetacia;Planctomycetales;Planctomycetaceae;(93.48),Bacteria;Planctomycetes;Planctomycetacia;Planctomycetales;(84.24)	97.7	2.3	100.0	4307506	446	1006	5323	9658	86329	72	17077	252	4154
SRR3727517_bin43	BACL73	d__Bacteria;p__Planctomycetes;c__Planctomycetia;o__Pirellulales;f__Ga0077529	Bacteria;Planctomycetes;Planctomycetacia;Planctomycetales;Planctomycetaceae;(93.48),Bacteria;Planctomycetes;Planctomycetacia;Planctomycetales;(84.98)	97.7	4.7	80.0	4666374	537	1001	2823	8689	136836	50	25562	259	2933
P4201_110_bin148	BACL73	d__Bacteria;p__Planctomycetes;c__Planctomycetia;o__Pirellulales;f__Ga0077529	Bacteria;Planctomycetes;Planctomycetacia;Planctomycetales;Planctomycetaceae;(94.09),Bacteria;Planctomycetes;Planctomycetacia;Planctomycetales;Planctomycetaceae;(87.14)	96.55	3.45	33.33	4373992	388	1003	3750	11273	117114	42	30600	173	4459
P6071_530_bin206	BACL73	d__Bacteria;p__Planctomycetes;c__Planctomycetia;o__Pirellulales;f__Ga0077529	Bacteria;Planctomycetes;Planctomycetacia;Planctomycetales;Planctomycetaceae;(87.32)	94.25	4.77	50.0	4213104	398	1017	6165	10585	87657	63	18661	228	4984
P6071_531_bin50	BACL73	d__Bacteria;p__Planctomycetes;c__Planctomycetia;o__Pirellulales;f__Ga0077529	Bacteria;Planctomycetes;Planctomycetacia;Planctomycetales;Planctomycetaceae;(93.42),Bacteria;Planctomycetes;Planctomycetacia;Planctomycetales;Planctomycetaceae;(87.25)	92.53	4.09	40.0	4241402	405	1009	6007	10472	80948	63	20263	224	4795
P4201_114_bin174	BACL74	d__Bacteria;p__Planctomycetes;c__Planctomycetia;o__Pirellulales		79.61	2.4	33.33	3151182	1358	1006	1828	2320	11590	385	2634	1082	1282
P6071_516_bin260	BACL74	d__Bacteria;p__Planctomycetes;c__Planctomycetia;o__Pirellulales;f__Ga0077529	Bacteria;Planctomycetes;Planctomycetacia;Planctomycetales;Planctomycetaceae;(93.06)	86.78	2.68	33.33	3448739	1312	1004	2061	2628	19740	351	2987	1021	1375
P6071_530_bin161	BACL74	d__Bacteria;p__Planctomycetes;c__Planctomycetia;o__Pirellulales;f__Ga0077529		94.83	4.13	100.0	4227358	932	1002	2823	4535	35948	167	7292	621	1869
P4201_112_bin109	BACL74	d__Bacteria;p__Planctomycetes;c__Planctomycetia;o__Pirellulales;f__Ga0077529	Bacteria;Planctomycetes;Planctomycetacia;Planctomycetales;Planctomycetaceae;(87.01),Bacteria;Planctomycetes;Planctomycetacia;Planctomycetales;Planctomycetaceae;(86.66),Bacteria;Planctomycetes;Planctomycetacia;Planctomycetales;Planctomycetaceae;(94.23)	97.7	3.65	83.33	4980228	760	1004	2542	6552	76198	88	15465	421	2240
P1994_121_bin8	BACL74	d__Bacteria;p__Planctomycetes;c__Planctomycetia;o__Pirellulales;f__Ga0077529	Bacteria;Planctomycetes;Planctomycetacia;Planctomycetales;Planctomycetaceae;Pir4 lineage;(92.79)	96.55	1.28	100.0	4467587	672	1017	3724	6648	62151	107	11070	419	2660
P4201_110_bin131	BACL74	d__Bacteria;p__Planctomycetes;c__Planctomycetia;o__Pirellulales;f__Ga0077529	Bacteria;Planctomycetes;Planctomycetacia;Planctomycetales;Planctomycetaceae;(88.13)	97.7	2.87	33.33	4157353	642	1001	4023	6475	52544	114	10821	406	2830
P4201_111_bin201	BACL74	d__Bacteria;p__Planctomycetes;c__Planctomycetia;o__Pirellulales;f__Ga0077529	Bacteria;Planctomycetes;Planctomycetacia;Planctomycetales;Planctomycetaceae;(94.26)	97.7	1.15	0.0	5292708	857	1003	2380	6175	93595	89	15291	486	2098
P1994_125_bin186	BACL74	d__Bacteria;p__Planctomycetes;c__Planctomycetia;o__Pirellulales;f__Ga0077529		76.46	2.37	100.0	2858136	1160	1001	1978	2463	12389	325	2875	912	1320
P4201_123_bin6	BACL74	d__Bacteria;p__Planctomycetes;c__Planctomycetia;o__Pirellulales;f__Ga0077529	Bacteria;Planctomycetes;Planctomycetacia;Planctomycetales;Planctomycetaceae;(88.47),Bacteria;Planctomycetes;Planctomycetacia;Planctomycetales;Planctomycetaceae;(93.69)	96.55	0.64	100.0	4755084	711	1005	2676	6687	119453	86	15503	388	2409
P6071_531_bin165	BACL74	d__Bacteria;p__Planctomycetes;c__Planctomycetia;o__Pirellulales;f__Ga0077529	Bacteria;Planctomycetes;Planctomycetacia;Planctomycetales;Planctomycetaceae;(89.30),Bacteria;Planctomycetes;Planctomycetacia;Planctomycetales;Planctomycetaceae;(89.35)	95.98	0.57	100.0	4743639	738	1003	3248	6427	53044	105	11623	446	2477
P1994_119_bin73	BACL75	d__Bacteria;p__Cyanobacteria;c__Oxyphotobacteria;o__Synechococcales_A;f__Cyanobiaceae;g__Cyanobium		97.28	1.09	60.0	2840476	155	1042	11232	18325	186093	26	31136	95	7687
P6071_511_bin261	BACL75	d__Bacteria;p__Cyanobacteria;c__Oxyphotobacteria;o__Synechococcales_A;f__Cyanobiaceae;g__Cyanobium	Bacteria;Cyanobacteria;Cyanobacteria;SubsectionI;FamilyI;Synechococcus;(100.00)	84.93	4.82	30.43	2603291	1010	1003	1981	2577	14533	269	3115	787	1357
P4201_119_bin47	BACL75	d__Bacteria;p__Cyanobacteria;c__Oxyphotobacteria;o__Synechococcales_A;f__Cyanobiaceae;g__Cyanobium		92.06	3.68	54.55	3006209	726	1004	2850	4140	23238	149	5768	506	1848
P1994_116_bin125	BACL75	d__Bacteria;p__Cyanobacteria;c__Oxyphotobacteria;o__Synechococcales_A;f__Cyanobiaceae;g__Cyanobium	Bacteria;Cyanobacteria;Cyanobacteria;SubsectionI;FamilyI;(98.67)	97.24	1.77	42.86	2870819	299	1072	5677	9601	73433	50	17705	184	4219
P1994_120_bin184	BACL75	d__Bacteria;p__Cyanobacteria;c__Oxyphotobacteria;o__Synechococcales_A;f__Cyanobiaceae;g__Cyanobium		99.18	3.89	62.5	3191945	202	1092	8224	15801	125845	29	31780	118	6793
P6071_529_bin153	BACL75	d__Bacteria;p__Cyanobacteria;c__Oxyphotobacteria;o__Synechococcales_A;f__Cyanobiaceae;g__Cyanobium	Bacteria;Cyanobacteria;Cyanobacteria;SubsectionI;FamilyI;(100.00)	83.82	4.15	57.14	2939126	996	1001	2152	2950	18634	235	3650	753	1434
P1994_128_bin130	BACL75	d__Bacteria;p__Cyanobacteria;c__Oxyphotobacteria;o__Synechococcales_A;f__Cyanobiaceae;g__Cyanobium	Bacteria;Cyanobacteria;Cyanobacteria;SubsectionI;FamilyI;Synechococcus;(96.88)	96.88	1.09	25.0	2801789	174	1466	10193	16102	105656	32	28376	108	6946
P4201_108_bin108	BACL75	d__Bacteria;p__Cyanobacteria;c__Oxyphotobacteria;o__Synechococcales_A;f__Cyanobiaceae;g__Cyanobium	Bacteria;Cyanobacteria;Cyanobacteria;SubsectionI;FamilyI;Synechococcus;(99.12)	97.96	2.81	75.0	2919435	172	1045	9296	16973	106569	29	31086	97	6930
P4201_109_bin139	BACL75	d__Bacteria;p__Cyanobacteria;c__Oxyphotobacteria;o__Synechococcales_A;f__Cyanobiaceae;g__Cyanobium	Bacteria;Cyanobacteria;Cyanobacteria;SubsectionI;FamilyI;Synechococcus;(99.43)	98.1	4.12	84.21	3092314	210	1035	8445	14725	94738	34	27406	128	6400
P1994_122_bin191	BACL75	d__Bacteria;p__Cyanobacteria;c__Oxyphotobacteria;o__Synechococcales_A;f__Cyanobiaceae;g__Cyanobium	Bacteria;Cyanobacteria;Cyanobacteria;SubsectionI;FamilyI;(99.04)	98.37	3.17	60.0	3003729	186	1014	8563	16149	105344	31	30092	110	6673
P4201_105_bin16	BACL76	d__Archaea;p__Thermoplasmataeota;c__Epipelagoarchaeia;o__MGII;f__MGIIB;g__UBA91	Archaea;Euryarchaeota;Thermoplasmata;Thermoplasmatales;(79.81)	84.34	2.12	40.0	3054070	818	1001	1656	3733	74367	76	7763	550	1316
P1994_130_bin207	BACL76	d__Archaea;p__Thermoplasmataeota;c__Epipelagoarchaeia;o__MGII;f__MGIIB;g__UBA91	Archaea;Euryarchaeota;Thermoplasmata;Thermoplasmatales;(79.81)	83.6	1.46	20.0	1923834	416	1002	2749	4624	33760	78	7442	278	1895
P1994_121_bin188	BACL76	d__Archaea;p__Thermoplasmataeota;c__Epipelagoarchaeia;o__MGII;f__MGIIB;g__UBA91	Archaea;Euryarchaeota;Thermoplasmata;Thermoplasmatales;(79.81)	83.6	2.4	100.0	2040151	337	1006	2946	6053	47711	47	12304	200	2323
P4201_116_bin63	BACL76	d__Archaea;p__Thermoplasmataeota;c__Epipelagoarchaeia;o__MGII;f__MGIIB;g__UBA91	Archaea;Euryarchaeota;Thermoplasmata;Thermoplasmatales;(79.81)	85.2	1.66	66.67	2283443	343	1002	2183	6657	88536	39	16337	179	2115
P4201_102_bin95	BACL76	d__Archaea;p__Thermoplasmataeota;c__Epipelagoarchaeia;o__MGII;f__MGIIB;g__UBA91	Archaea;Euryarchaeota;Thermoplasmata;Thermoplasmatales;(79.81)	85.2	1.66	66.67	2028853	204	1037	4394	9945	84283	29	23547	103	4394
P1994_124_bin106	BACL76	d__Archaea;p__Thermoplasmataeota;c__Epipelagoarchaeia;o__MGII;f__MGIIB;g__UBA91	Archaea;Euryarchaeota;Thermoplasmata;Thermoplasmatales;(79.81)	79.73	2.8	100.0	1772213	530	1002	2362	3343	20431	119	4550	387	1521
P2236_102_bin100	BACL76	d__Archaea;p__Thermoplasmataeota;c__Epipelagoarchaeia;o__MGII;f__MGIIB;g__UBA91	Archaea;Euryarchaeota;Thermoplasmata;Thermoplasmatales;(79.81)	79.6	2.46	50.0	2498660	582	1002	2179	4293	47317	76	8000	385	1613
P4201_114_bin180	BACL76	d__Archaea;p__Thermoplasmataeota;c__Epipelagoarchaeia;o__MGII;f__MGIIB;g__UBA91	Archaea;Euryarchaeota;Thermoplasmata;Thermoplasmatales;(79.81)	83.6	2.0	33.33	1949317	333	1004	3687	5853	38837	60	9525	205	2370
P2236_104_bin11	BACL76	d__Archaea;p__Thermoplasmataeota;c__Epipelagoarchaeia;o__MGII;f__MGIIB;g__UBA91	Archaea;Euryarchaeota;Thermoplasmata;Thermoplasmatales;(79.81)	77.6	0.0	0.0	1810193	433	1002	3032	4180	25889	96	5639	305	1974
P4201_124_bin156	BACL76	d__Archaea;p__Thermoplasmataeota;c__Epipelagoarchaeia;o__MGII;f__MGIIB;g__UBA91	Archaea;Euryarchaeota;Thermoplasmata;Thermoplasmatales;(79.81)	84.4	1.66	66.67	2031797	253	1013	3853	8030	61972	33	17476	134	3577
P6071_531_bin152	BACL77	d__Bacteria;p__Bacteroidetes;c__Bacteroidia;o__Flavobacteriales;f__Crocinitomicaceae	Bacteria;Bacteroidetes;Flavobacteria;Flavobacteriales;Cryomorphaceae;Fluviicola;(96.09)	97.03	3.29	88.89	2327564	391	1001	3550	5952	38422	64	10248	244	2538
P6071_501_bin80	BACL77	d__Bacteria;p__Bacteroidetes;c__Bacteroidia;o__Flavobacteriales;f__Crocinitomicaceae		81.88	2.43	66.67	1760288	742	1001	1926	2372	10198	212	2763	587	1281
P6071_526_bin47	BACL77	d__Bacteria;p__Bacteroidetes;c__Bacteroidia;o__Flavobacteriales;f__Crocinitomicaceae		98.92	2.88	88.89	2369901	301	1002	3429	7873	87572	39	15701	165	3193
SRR3727526_bin44	BACL77	d__Bacteria;p__Bacteroidetes;c__Bacteroidia;o__Flavobacteriales;f__Crocinitomicaceae		82.45	1.62	50.0	1748946	693	1004	2020	2523	17860	194	2841	547	1375
P6071_529_bin19	BACL77	d__Bacteria;p__Bacteroidetes;c__Bacteroidia;o__Flavobacteriales;f__Crocinitomicaceae	Bacteria;Bacteroidetes;Flavobacteria;Flavobacteriales;Cryomorphaceae;Fluviicola;(93.95)	97.84	1.8	83.33	2271732	383	1002	3372	5931	48431	61	10020	236	2456
P6071_502_bin232	BACL77	d__Bacteria;p__Bacteroidetes;c__Bacteroidia;o__Flavobacteriales;f__Crocinitomicaceae		100.0	3.73	80.0	2359813	294	1004	3798	8026	77757	39	17431	154	3624
P6071_530_bin204	BACL77	d__Bacteria;p__Bacteroidetes;c__Bacteroidia;o__Flavobacteriales;f__Crocinitomicaceae		96.49	1.89	100.0	2341760	349	1001	3703	6709	77710	54	12004	208	2894
P6071_525_bin62	BACL77	d__Bacteria;p__Bacteroidetes;c__Bacteroidia;o__Flavobacteriales;f__Crocinitomicaceae		98.02	2.43	85.71	2299115	287	1004	4399	8010	63061	44	14655	164	3315
P6071_524_bin0	BACL77	d__Bacteria;p__Bacteroidetes;c__Bacteroidia;o__Flavobacteriales;f__Crocinitomicaceae		96.49	0.9	100.0	2368161	395	1002	2797	5995	76229	56	12906	228	2262
P6071_501_bin169	BACL78	d__Bacteria;p__Proteobacteria;c__Gammaproteobacteria;o__Pseudomonadales;f__Litoricolaceae;g__Litoricola	Bacteria;Proteobacteria;Gammaproteobacteria;(88.75)	92.35	4.21	75.0	2228484	442	1006	3087	5041	60488	80	8316	289	2111
P6071_503_bin102	BACL78	d__Bacteria;p__Proteobacteria;c__Gammaproteobacteria;o__Pseudomonadales;f__Litoricolaceae;g__Litoricola	Bacteria;Proteobacteria;Gammaproteobacteria;(89.55)	85.54	4.64	19.05	1875833	635	1002	2323	2954	13335	164	3589	483	1504
P6071_512_bin187	BACL78	d__Bacteria;p__Proteobacteria;c__Gammaproteobacteria;o__Pseudomonadales;f__Litoricolaceae;g__Litoricola		84.83	3.93	38.89	1877045	661	1002	2128	2839	16667	167	3419	506	1422
P6071_502_bin58	BACL78	d__Bacteria;p__Proteobacteria;c__Gammaproteobacteria;o__Pseudomonadales;f__Litoricolaceae;g__Litoricola		86.96	4.17	23.53	1901569	655	1004	2205	2903	19080	158	3691	495	1402
P6071_534_bin50	BACL78	d__Bacteria;p__Proteobacteria;c__Gammaproteobacteria;o__Pseudomonadales;f__Litoricolaceae;g__Litoricola		88.35	2.91	10.53	1974897	677	1002	2143	2917	28369	166	3571	514	1420
SRR3727525_bin46	BACL78	d__Bacteria;p__Proteobacteria;c__Gammaproteobacteria;o__Pseudomonadales;f__Litoricolaceae;g__Litoricola	Bacteria;Proteobacteria;Gammaproteobacteria;Pseudomonadales;Moraxellaceae;Psychrobacter;(90.16)	94.75	1.03	25.0	2172339	251	1004	3848	8654	64431	37	18598	133	3465
P6071_531_bin58	BACL78	d__Bacteria;p__Proteobacteria;c__Gammaproteobacteria;o__Pseudomonadales;f__Litoricolaceae;g__Litoricola		84.97	4.19	52.63	2003539	659	1011	2376	3040	15879	167	3687	498	1505
P4201_109_bin190	BACL78	d__Bacteria;p__Proteobacteria;c__Gammaproteobacteria;o__Pseudomonadales;f__Litoricolaceae;g__Litoricola		87.65	1.68	38.46	1924369	613	1001	2457	3139	16329	154	4041	457	1552
P6071_504_bin59	BACL78	d__Bacteria;p__Proteobacteria;c__Gammaproteobacteria;o__Pseudomonadales;f__Litoricolaceae;g__Litoricola	Bacteria;Proteobacteria;Gammaproteobacteria;(89.34)	90.49	4.18	36.36	2020496	535	1007	2844	3776	21009	121	5092	380	1700
P6071_526_bin212	BACL79	d__Bacteria;p__Bacteroidetes;c__Bacteroidia;o__Chitinophagales;f__Chitinophagaceae;g__Sediminibacterium	Bacteria;Bacteroidetes;Sphingobacteriia;Sphingobacteriales;Chitinophagaceae;(92.97)	97.54	0.0	0.0	2334319	241	1024	3353	9685	126703	25	26769	118	3548
P6071_530_bin74	BACL79	d__Bacteria;p__Bacteroidetes;c__Bacteroidia;o__Chitinophagales;f__Chitinophagaceae;g__Sediminibacterium	Bacteria;Bacteroidetes;Sphingobacteriia;Sphingobacteriales;Chitinophagaceae;(93.39)	96.28	0.84	80.0	2299581	161	1020	5618	14283	120797	20	36802	73	6622
P6071_524_bin46	BACL79	d__Bacteria;p__Bacteroidetes;c__Bacteroidia;o__Chitinophagales;f__Chitinophagaceae;g__Sediminibacterium	Bacteria;Bacteroidetes;Sphingobacteriia;Sphingobacteriales;Chitinophagaceae;(93.38)	97.76	1.58	85.71	2445284	213	1004	2825	11480	171364	15	44410	87	3418
SRR3727516_bin261	BACL79	d__Bacteria;p__Bacteroidetes;c__Bacteroidia;o__Chitinophagales;f__Chitinophagaceae;g__Sediminibacterium	Bacteria;Bacteroidetes;Sphingobacteriia;Sphingobacteriales;Chitinophagaceae;(93.21)	97.78	0.0	0.0	2363743	177	1047	4046	13354	157896	16	40567	77	4996
SRR3727511_bin259	BACL79	d__Bacteria;p__Bacteroidetes;c__Bacteroidia;o__Chitinophagales;f__Chitinophagaceae;g__Sediminibacterium	Bacteria;Bacteroidetes;Sphingobacteriia;Sphingobacteriales;Chitinophagaceae;(93.23),Bacteria;Bacteroidetes;(97.46)	97.54	1.66	50.0	2365050	200	1004	3319	11825	132864	18	37383	91	3802
P6071_531_bin186	BACL79	d__Bacteria;p__Bacteroidetes;c__Bacteroidia;o__Chitinophagales;f__Chitinophagaceae;g__Sediminibacterium	Bacteria;Bacteroidetes;Sphingobacteriia;Sphingobacteriales;Chitinophagaceae;(89.69)	88.58	2.03	33.33	2106243	581	1001	2592	3625	24442	130	4698	423	1699
P4201_110_bin9	BACL79	d__Bacteria;p__Bacteroidetes;c__Bacteroidia;o__Chitinophagales;f__Chitinophagaceae;g__Sediminibacterium	Bacteria;Bacteroidetes;Sphingobacteriia;Sphingobacteriales;Chitinophagaceae;(91.86)	97.29	2.96	55.56	2318944	301	1007	3572	7704	90578	38	18359	167	3003
SRR3727525_bin197	BACL79	d__Bacteria;p__Bacteroidetes;c__Bacteroidia;o__Chitinophagales;f__Chitinophagaceae;g__Sediminibacterium	Bacteria;Bacteroidetes;Sphingobacteriia;Sphingobacteriales;Chitinophagaceae;(88.25)	96.8	1.81	40.0	2214326	400	1005	3516	5535	65912	71	9046	256	2277
P6071_514_bin150	BACL79	d__Bacteria;p__Bacteroidetes;c__Bacteroidia;o__Chitinophagales;f__Chitinophagaceae;g__Sediminibacterium	Bacteria;Bacteroidetes;Sphingobacteriia;Sphingobacteriales;Chitinophagaceae;(93.30)	98.03	3.05	92.31	2400779	187	1006	3752	12838	221991	15	47113	79	4636
P6071_505_bin41	BACL80	d__Bacteria;p__Bacteroidetes;c__Bacteroidia;o__NS11-12g		87.16	3.86	30.0	2260528	599	1007	2755	3773	23507	135	5068	432	1740
P6071_531_bin210	BACL80	d__Bacteria;p__Bacteroidetes;c__Bacteroidia;o__NS11-12g	Bacteria;Bacteroidetes;Flavobacteria;Flavobacteriales;(84.52)	82.41	0.67	33.33	2126627	715	1001	2259	2974	24442	180	3666	545	1540
P6071_530_bin113	BACL80	d__Bacteria;p__Bacteroidetes;c__Bacteroidia;o__NS11-12g	Bacteria;Bacteroidetes;Flavobacteria;Flavobacteriales;Flavobacteriaceae;(85.24)	90.44	2.22	16.67	2360301	499	1014	3323	4730	26715	106	6506	344	2175
SRR3727517_bin186	BACL80	d__Bacteria;p__Bacteroidetes;c__Bacteroidia;o__NS11-12g	Bacteria;Bacteroidetes;(85.55)	99.18	1.64	33.33	2471814	109	1031	7950	22677	164346	13	57991	48	12099
P6071_526_bin220	BACL80	d__Bacteria;p__Bacteroidetes;c__Bacteroidia;o__NS11-12g		97.54	1.05	50.0	2439062	303	1014	4997	8049	54451	52	14122	181	3543
P6071_524_bin29	BACL80	d__Bacteria;p__Bacteroidetes;c__Bacteroidia;o__NS11-12g	Bacteria;(82.52)	95.34	1.96	40.0	2423395	342	1006	4654	7085	66216	60	11237	218	3219
SRR3727518_bin7	BACL80	d__Bacteria;p__Bacteroidetes;c__Bacteroidia;o__NS11-12g		96.7	1.75	0.0	2411597	369	1005	4171	6535	58604	65	10726	237	3188
SRR3727512_bin139	BACL80	d__Bacteria;p__Bacteroidetes;c__Bacteroidia;o__NS11-12g		75.66	1.04	0.0	1852966	844	1002	1834	2195	11918	255	2425	679	1265
SRR3727511_bin36	BACL80	d__Bacteria;p__Bacteroidetes;c__Bacteroidia;o__NS11-12g		80.11	3.42	33.33	1793047	846	1002	1743	2119	9675	255	2287	684	1238
P4201_111_bin37	BACL81	d__Bacteria;p__Bacteroidetes;c__Rhodothermia;o__Rhodothermales	Bacteria;Bacteroidetes;Cytophagia;Order II Incertae Sedis;Rhodothermaceae;(86.14)	93.72	4.44	36.36	2913260	288	1007	5326	10115	77848	43	20664	154	4715
P6071_531_bin267	BACL81	d__Bacteria;p__Bacteroidetes;c__Rhodothermia;o__Rhodothermales		95.36	2.57	42.86	2952457	137	1038	13024	21550	106674	22	43549	73	11984
P6071_516_bin68	BACL81	d__Bacteria;p__Bacteroidetes;c__Rhodothermia;o__Rhodothermales	Bacteria;Bacteroidetes;Cytophagia;Order II Incertae Sedis;Rhodothermaceae;(86.10)	95.36	3.01	16.67	2929336	106	1004	12527	27635	199432	15	70496	45	19860
P6071_515_bin22	BACL81	d__Bacteria;p__Bacteroidetes;c__Rhodothermia;o__Rhodothermales	Bacteria;Firmicutes;Clostridia;Clostridiales;(81.14)	84.55	3.21	25.0	2656295	768	1003	2535	3458	29958	178	4440	565	1655
SRR3727517_bin7	BACL81	d__Bacteria;p__Bacteroidetes;c__Rhodothermia;o__Rhodothermales	Bacteria;(84.46)	95.9	3.01	33.33	2884861	287	1009	5733	10051	98827	46	19007	168	4846
SRR3727516_bin91	BACL81	d__Bacteria;p__Bacteroidetes;c__Rhodothermia;o__Rhodothermales		78.41	4.67	50.0	2238010	946	1001	1886	2365	12754	267	2633	751	1291
P4201_112_bin135	BACL81	d__Bacteria;p__Bacteroidetes;c__Rhodothermia;o__Rhodothermales		92.62	4.12	20.0	2840211	395	1012	4651	7190	44850	71	11981	246	3172
P6071_518_bin257	BACL81	d__Bacteria;p__Bacteroidetes;c__Rhodothermia;o__Rhodothermales	Bacteria;(82.62)	95.34	3.01	14.29	2908564	276	1016	6250	10538	92681	45	18539	159	4670
P4201_124_bin10	BACL81	d__Bacteria;p__Bacteroidetes;c__Rhodothermia;o__Rhodothermales		79.04	2.75	33.33	2301869	982	1003	1857	2344	12176	276	2648	780	1273
P6071_502_bin98	BACL82	d__Bacteria;p__Oligoflexaeota;c__Oligoflexia;o__Silvanigrellales;f__Silvanigrellaceae	Bacteria;(85.71),Bacteria;Spirochaetes;Spirochaetes;Spirochaetales;Leptospiraceae;Leptospira;(91.08),Bacteria;Spirochaetes;Spirochaetes;Spirochaetales;Leptospiraceae;Leptospira;(91.08)	83.82	0.0	0.0	3471431	387	1006	4986	8970	59126	62	18161	226	3728
SRR3727517_bin169	BACL82	d__Bacteria;p__Oligoflexaeota;c__Oligoflexia;o__Silvanigrellales;f__Silvanigrellaceae	Bacteria;Proteobacteria;(90.02)	88.67	0.0	0.0	3305898	73	1042	5714	45286	259964	9	153291	23	43172
P6071_529_bin175	BACL82	d__Bacteria;p__Oligoflexaeota;c__Oligoflexia;o__Silvanigrellales;f__Silvanigrellaceae		76.11	0.0	0.0	3288375	624	1001	3740	5269	37557	133	7692	422	2363
P4201_109_bin104	BACL82	d__Bacteria;p__Oligoflexaeota;c__Oligoflexia;o__Silvanigrellales;f__Silvanigrellaceae	Bacteria;Proteobacteria;(90.02)	86.0	0.0	0.0	3244232	343	1021	5974	9458	81637	65	14827	213	4457
SRR3727516_bin243	BACL82	d__Bacteria;p__Oligoflexaeota;c__Oligoflexia;o__Silvanigrellales;f__Silvanigrellaceae	Bacteria;Deferribacteres;Deferribacteres;Deferribacterales;Deferribacteraceae;(100.00)	81.48	1.02	50.0	3025548	418	1002	5148	7238	40479	88	10933	276	3617
P6071_503_bin287	BACL82	d__Bacteria;p__Oligoflexaeota;c__Oligoflexia;o__Silvanigrellales;f__Silvanigrellaceae	Bacteria;Proteobacteria;(89.94),Bacteria;Deferribacteres;Deferribacteres;Deferribacterales;Deferribacteraceae;(100.00)	86.15	0.0	0.0	3530700	124	1103	15874	28473	189959	19	63101	62	16383
P6071_516_bin228	BACL82	d__Bacteria;p__Oligoflexaeota;c__Oligoflexia;o__Silvanigrellales;f__Silvanigrellaceae	Bacteria;Proteobacteria;Gammaproteobacteria;Xanthomonadales;Xanthomonadaceae;(88.48)	77.64	1.96	60.0	3022898	906	1002	2460	3336	24424	216	4129	672	1624
P6071_504_bin76	BACL82	d__Bacteria;p__Oligoflexaeota;c__Oligoflexia;o__Silvanigrellales;f__Silvanigrellaceae		79.38	1.26	0.0	3284958	676	1001	3492	4859	39843	152	6800	471	2300
P6071_517_bin263	BACL82	d__Bacteria;p__Oligoflexaeota;c__Oligoflexia;o__Silvanigrellales;f__Silvanigrellaceae		84.69	0.18	0.0	3141132	661	1001	3340	4752	32456	141	6721	456	2120
SRR3727508_bin196	BACL83	d__Bacteria;p__Cyanobacteria;c__Oxyphotobacteria;o__Synechococcales_A;f__Cyanobiaceae;g__Cyanobium	Bacteria;Cyanobacteria;Cyanobacteria;SubsectionI;FamilyI;Synechococcus;(99.78)	99.37	3.89	70.59	2371153	333	1004	2395	7120	80360	39	17533	173	2327
P6071_534_bin70	BACL83	d__Bacteria;p__Cyanobacteria;c__Oxyphotobacteria;o__Synechococcales_A;f__Cyanobiaceae;g__Cyanobium	Bacteria;Cyanobacteria;Cyanobacteria;SubsectionI;FamilyI;(100.00)	91.49	4.5	63.64	2088699	530	1006	2557	3940	22001	106	5803	372	1688
P6071_532_bin120	BACL83	d__Bacteria;p__Cyanobacteria;c__Oxyphotobacteria;o__Synechococcales_A;f__Cyanobiaceae;g__Cyanobium		81.64	2.85	47.37	1857468	701	1001	2019	2649	17214	181	3299	539	1305
P1994_116_bin16	BACL83	d__Bacteria;p__Cyanobacteria;c__Oxyphotobacteria;o__Synechococcales_A;f__Cyanobiaceae;g__Cyanobium	Bacteria;Cyanobacteria;Cyanobacteria;SubsectionI;FamilyI;(98.68)	89.06	3.52	63.16	1965545	618	1001	2362	3180	20348	147	3947	460	1529
P6071_502_bin143	BACL83	d__Bacteria;p__Cyanobacteria;c__Oxyphotobacteria;o__Synechococcales_A;f__Cyanobiaceae;g__Cyanobium		82.82	2.75	55.56	1876944	677	1001	2099	2772	14378	169	3463	515	1345
P6071_504_bin123	BACL83	d__Bacteria;p__Cyanobacteria;c__Oxyphotobacteria;o__Synechococcales_A;f__Cyanobiaceae;g__Cyanobium		86.64	2.87	25.0	1837535	689	1004	2069	2666	14719	179	3232	531	1342
P4201_111_bin206	BACL83	d__Bacteria;p__Cyanobacteria;c__Oxyphotobacteria;o__Synechococcales_A;f__Cyanobiaceae;g__Cyanobium		89.72	3.48	70.0	1870052	689	1002	2075	2714	16667	178	3331	530	1370
P6071_518_bin148	BACL83	d__Bacteria;p__Cyanobacteria;c__Oxyphotobacteria;o__Synechococcales_A;f__Cyanobiaceae;g__Cyanobium	Bacteria;Cyanobacteria;Cyanobacteria;SubsectionI;FamilyI;(100.00)	85.9	2.78	50.0	1970201	633	1001	2295	3112	13153	150	3948	470	1470
P1994_119_bin179	BACL83	d__Bacteria;p__Cyanobacteria;c__Oxyphotobacteria;o__Synechococcales_A;f__Cyanobiaceae;g__Cyanobium	Bacteria;Cyanobacteria;Cyanobacteria;SubsectionI;FamilyI;Prochlorococcus;(100.00)	82.64	1.49	57.14	1728963	688	1001	1933	2513	15562	181	2900	538	1305
P6071_519_bin172	BACL84	d__Bacteria;p__Actinobacteria;c__Actinobacteria;o__ACK-M1;f__BACL15		84.22	1.84	25.0	1353979	329	1009	2670	4115	25627	65	5877	230	1815
P6071_526_bin63	BACL84	d__Bacteria;p__Actinobacteria;c__Actinobacteria;o__ACK-M1;f__BACL15		89.66	2.71	50.0	1422011	210	1004	2652	6771	74960	28	16473	113	2456
P6071_508_bin19	BACL84	d__Bacteria;p__Actinobacteria;c__Actinobacteria;o__ACK-M1;f__BACL15		88.08	3.85	66.67	1443629	235	1001	2573	6143	49116	28	14606	131	2224
P4201_121_bin57	BACL84	d__Bacteria;p__Actinobacteria;c__Actinobacteria;o__ACK-M1;f__BACL15		80.0	2.19	66.67	1211278	429	1001	2103	2823	15783	108	3447	329	1403
P4201_109_bin59	BACL84	d__Bacteria;p__Actinobacteria;c__Actinobacteria;o__ACK-M1;f__BACL15		75.08	2.02	20.0	1142324	438	1001	2016	2608	12126	119	3058	341	1406
P6071_509_bin21	BACL84	d__Bacteria;p__Actinobacteria;c__Actinobacteria;o__ACK-M1;f__BACL15		79.26	3.31	54.55	1281323	383	1001	2342	3345	26382	82	4352	281	1541
P1994_125_bin80	BACL84	d__Bacteria;p__Actinobacteria;c__Actinobacteria;o__ACK-M1;f__BACL15		80.67	3.0	50.0	1248440	410	1001	2322	3044	20594	106	3837	311	1519
P6071_533_bin222	BACL84	d__Bacteria;p__Actinobacteria;c__Actinobacteria;o__ACK-M1;f__BACL15		80.19	2.02	16.67	1236406	381	1003	2326	3245	20050	89	4277	285	1550
P6071_507_bin57	BACL84	d__Bacteria;p__Actinobacteria;c__Actinobacteria;o__ACK-M1;f__BACL15		85.89	1.41	80.0	1390848	254	1005	2899	5475	41119	42	9995	158	2201
P1994_110_bin185	BACL85	d__Bacteria;p__Proteobacteria;c__Alphaproteobacteria;o__Rhodobacterales;f__Rhodobacteraceae;g__Planktomarina;s__Planktomarina temperata	Bacteria;Proteobacteria;Alphaproteobacteria;Rhodobacterales;Rhodobacteraceae;(97.92),Bacteria;Proteobacteria;Alphaproteobacteria;Rhodobacterales;Rhodobacteraceae;Roseobacter clade DC5-80-3 lineage;Rhodobacterales bacterium CB1051;(99.27),Bacteria;Proteobacteria;Alphaproteobacteria;Rhodobacterales;Rhodobacteraceae;(97.35)	82.4	3.01	47.06	3642732	453	1002	4957	8041	71457	84	13615	281	3789
P1994_114_bin71	BACL85	d__Bacteria;p__Proteobacteria;c__Alphaproteobacteria;o__Rhodobacterales;f__Rhodobacteraceae;g__Planktomarina;s__Planktomarina temperata	Bacteria;Proteobacteria;Alphaproteobacteria;Rhodobacterales;Rhodobacteraceae;Roseobacter clade DC5-80-3 lineage;Rhodobacterales bacterium CB1051;(99.27)	95.89	1.39	57.14	3998573	529	1001	3803	7558	125634	73	13782	308	3033
P1994_118_bin139	BACL85	d__Bacteria;p__Proteobacteria;c__Alphaproteobacteria;o__Rhodobacterales;f__Rhodobacteraceae;g__Planktomarina;s__Planktomarina temperata	Bacteria;Proteobacteria;Alphaproteobacteria;Rhodobacterales;Rhodobacteraceae;Roseobacter clade DC5-80-3 lineage;Rhodobacterales bacterium CB1051;(99.49)	95.41	1.01	57.14	3053282	244	1005	6243	12513	112918	34	24098	128	5834
P1994_115_bin127	BACL85	d__Bacteria;p__Proteobacteria;c__Alphaproteobacteria;o__Rhodobacterales;f__Rhodobacteraceae;g__Planktomarina;s__Planktomarina temperata		98.24	2.32	78.26	3391291	539	1002	2232	6291	106291	58	14521	294	2061
P1994_112_bin98	BACL85	d__Bacteria;p__Proteobacteria;c__Alphaproteobacteria;o__Rhodobacterales;f__Rhodobacteraceae;g__Planktomarina;s__Planktomarina temperata	Bacteria;Proteobacteria;Alphaproteobacteria;Rhodobacterales;Rhodobacteraceae;Roseobacter clade DC5-80-3 lineage;Rhodobacterales bacterium CB1051;(99.42)	97.07	4.35	73.91	3246176	283	1055	6424	11470	107779	44	21586	170	4869
P1994_101_bin152	BACL85	d__Bacteria;p__Proteobacteria;c__Alphaproteobacteria;o__Rhodobacterales;f__Rhodobacteraceae;g__Planktomarina;s__Planktomarina temperata	Bacteria;Proteobacteria;Alphaproteobacteria;Rhodobacterales;Rhodobacteraceae;(99.55)	98.21	1.95	57.89	4359918	623	1005	3781	6998	84465	93	12556	377	2897
P2236_111_bin119	BACL85	d__Bacteria;p__Proteobacteria;c__Alphaproteobacteria;o__Rhodobacterales;f__Rhodobacteraceae;g__Planktomarina;s__Planktomarina temperata	Bacteria;Proteobacteria;Alphaproteobacteria;Rhodobacterales;Rhodobacteraceae;(99.59),Bacteria;Proteobacteria;Alphaproteobacteria;Rhodobacterales;Rhodobacteraceae;Roseobacter clade DC5-80-3 lineage;Rhodobacterales bacterium CB1051;(99.66)	98.65	1.45	66.67	3115483	426	1010	3126	7313	83788	51	15723	235	2658
P2236_112_bin161	BACL85	d__Bacteria;p__Proteobacteria;c__Alphaproteobacteria;o__Rhodobacterales;f__Rhodobacteraceae;g__Planktomarina;s__Planktomarina temperata	Bacteria;Proteobacteria;Alphaproteobacteria;Rhodobacterales;Rhodobacteraceae;(99.59)	94.81	1.62	63.64	3500647	433	1006	4811	8084	82144	69	14332	261	3468
P1994_130_bin93	BACL86	d__Bacteria;p__Actinobacteria;c__Actinobacteria;o__ACK-M1;f__S36-B12		94.11	1.62	0.0	2382617	377	1003	3047	6319	76782	53	12818	222	2275
P2236_108_bin91	BACL86	d__Bacteria;p__Actinobacteria;c__Actinobacteria;o__ACK-M1;f__S36-B12	Bacteria;Actinobacteria;Actinobacteria;(100.00)	94.38	2.43	66.67	2218368	230	1017	4412	9645	69665	31	24236	121	4117
P4201_119_bin60	BACL86	d__Bacteria;p__Actinobacteria;c__Actinobacteria;o__ACK-M1;f__S36-B12	Bacteria;Actinobacteria;Actinobacteria;Micrococcales;(94.21)	94.65	2.93	75.0	2593374	259	1016	4447	10013	94643	30	23273	141	4142
P2236_106_bin63	BACL86	d__Bacteria;p__Actinobacteria;c__Actinobacteria;o__ACK-M1;f__S36-B12		91.86	2.1	33.33	2176895	474	1016	3173	4592	37386	102	6736	331	1995
P2236_104_bin101	BACL86	d__Bacteria;p__Actinobacteria;c__Actinobacteria;o__ACK-M1;f__S36-B12		75.02	1.49	16.67	1563937	741	1001	1811	2110	9487	231	2303	600	1232
P1994_128_bin149	BACL86	d__Bacteria;p__Actinobacteria;c__Actinobacteria;o__ACK-M1;f__S36-B12		87.4	2.64	28.57	2088768	661	1005	2286	3160	18786	156	4101	491	1483
P2236_102_bin17	BACL86	d__Bacteria;p__Actinobacteria;c__Actinobacteria;o__ACK-M1;f__S36-B12	Bacteria;Actinobacteria;Actinobacteria;(95.87)	93.57	2.33	57.14	2163803	233	1032	5112	9286	59683	35	18081	125	4493
P1994_123_bin64	BACL86	d__Bacteria;p__Actinobacteria;c__Actinobacteria;o__ACK-M1;f__S36-B12		83.72	3.49	53.85	2115471	732	1002	2172	2889	16552	177	3587	555	1408
P1994_104_bin164	BACL86	d__Bacteria;p__Actinobacteria;c__Actinobacteria;o__ACK-M1;f__S36-B12	Bacteria;Actinobacteria;Actinobacteria;Corynebacteriales;Corynebacteriaceae;Corynebacterium;(100.00)	84.11	3.2	30.0	2009210	726	1001	2100	2767	15542	181	3341	554	1371
P1994_104_bin131	BACL87	d__Bacteria;p__Proteobacteria;c__Alphaproteobacteria;o__Rhodobacterales;f__Rhodobacteraceae		98.08	1.39	88.89	3222832	243	1001	3403	13262	145338	24	39272	95	6198
SRR3727526_bin162	BACL87	d__Bacteria;p__Proteobacteria;c__Alphaproteobacteria;o__Rhodobacterales;f__Rhodobacteraceae		95.76	4.7	91.67	2964187	572	1006	3206	5182	39350	111	8441	376	2171
P1994_120_bin75	BACL87	d__Bacteria;p__Proteobacteria;c__Alphaproteobacteria;o__Rhodobacterales;f__Rhodobacteraceae	Bacteria;Proteobacteria;Alphaproteobacteria;Rhodobacterales;Rhodobacteraceae;Paracoccus;(97.88)	91.64	2.17	30.77	2782249	612	1003	3185	4546	33240	131	6409	427	2075
SRR3727522_bin119	BACL87	d__Bacteria;p__Proteobacteria;c__Alphaproteobacteria;o__Rhodobacterales;f__Rhodobacteraceae		86.49	2.37	61.54	2484805	872	1005	2138	2849	21602	220	3414	667	1420
P1994_128_bin154	BACL87	d__Bacteria;p__Proteobacteria;c__Alphaproteobacteria;o__Rhodobacterales;f__Rhodobacteraceae	Bacteria;Proteobacteria;Alphaproteobacteria;Rhodobacterales;Rhodobacteraceae;Paracoccus;(95.89)	98.03	1.45	25.0	3270992	421	1002	3064	7769	76294	54	18219	223	2885
P6071_501_bin101	BACL87	d__Bacteria;p__Proteobacteria;c__Alphaproteobacteria;o__Rhodobacterales;f__Rhodobacteraceae	Bacteria;Proteobacteria;Alphaproteobacteria;Rhodobacterales;Rhodobacteraceae;(94.22)	81.1	4.15	55.0	2353026	1009	1002	1838	2332	12450	283	2594	802	1279
P1994_119_bin203	BACL87	d__Bacteria;p__Proteobacteria;c__Alphaproteobacteria;o__Rhodobacterales;f__Rhodobacteraceae	Bacteria;Proteobacteria;Alphaproteobacteria;Rhodobacterales;Rhodobacteraceae;(96.12)	95.66	1.79	70.0	2952676	460	1001	3609	6418	78622	79	11131	280	2663
P1994_122_bin6	BACL87	d__Bacteria;p__Proteobacteria;c__Alphaproteobacteria;o__Rhodobacterales;f__Rhodobacteraceae		84.51	3.35	50.0	2407878	940	1001	2017	2561	17079	257	3012	733	1333
SRR3727507_bin94	BACL88	d__Bacteria;p__Actinobacteria;c__Acidimicrobiia;o__Microtrichales	Bacteria;Actinobacteria;Acidimicrobiia;Acidimicrobiales;(93.40)	98.29	2.42	50.0	2339675	333	1024	4000	7026	65541	56	12728	207	2956
P4201_120_bin154	BACL88	d__Bacteria;p__Actinobacteria;c__Acidimicrobiia;o__Microtrichales	Bacteria;Actinobacteria;Acidimicrobiia;Acidimicrobiales;(84.58)	79.57	1.3	0.0	1977830	781	1001	1968	2532	14134	206	2882	609	1329
P4201_119_bin105	BACL88	d__Bacteria;p__Actinobacteria;c__Acidimicrobiia;o__Microtrichales	Bacteria;Actinobacteria;Acidimicrobiia;Acidimicrobiales;Candidatus Microthrix;(89.63)	99.15	4.7	33.33	2464057	323	1003	4160	7628	51394	45	16197	186	3155
P4201_110_bin61	BACL88	d__Bacteria;p__Actinobacteria;c__Acidimicrobiia;o__Microtrichales	Bacteria;Actinobacteria;Acidimicrobiia;Acidimicrobiales;Candidatus Microthrix;(88.19)	87.75	2.84	62.5	2266380	652	1002	2544	3476	22250	152	4527	478	1640
P4201_108_bin137	BACL88	d__Bacteria;p__Actinobacteria;c__Acidimicrobiia;o__Microtrichales	Bacteria;Actinobacteria;Acidimicrobiia;Acidimicrobiales;Candidatus Microthrix;(89.22)	98.21	2.21	33.33	2442838	351	1001	4324	6959	67223	59	11533	215	3057
P4201_112_bin59	BACL88	d__Bacteria;p__Actinobacteria;c__Acidimicrobiia;o__Microtrichales		83.11	3.86	14.29	1896806	765	1003	1944	2479	11788	212	2920	600	1309
SRR3727525_bin244	BACL88	d__Bacteria;p__Actinobacteria;c__Acidimicrobiia;o__Microtrichales	Bacteria;Actinobacteria;Acidimicrobiia;Acidimicrobiales;Candidatus Microthrix;(89.14)	96.58	3.94	42.86	2394892	348	1026	3805	6881	75083	59	12043	215	2849
P4201_111_bin33	BACL88	d__Bacteria;p__Actinobacteria;c__Acidimicrobiia;o__Microtrichales	Bacteria;Actinobacteria;Acidimicrobiia;Acidimicrobiales;TM214;(89.74)	79.08	2.71	20.0	1892470	805	1002	1871	2350	16866	224	2713	637	1255
P6071_525_bin81	BACL89	d__Bacteria;p__Actinobacteria;c__Actinobacteria;o__Actinomycetales;f__Microbacteriaceae	Bacteria;Proteobacteria;Betaproteobacteria;Methylophilales;Methylophilaceae;Methylovorus;Methylovorus glucosotrophus;(97.38)	83.33	4.42	69.23	1180774	422	1006	2100	2798	14413	107	3442	323	1376
P6071_505_bin178	BACL89	d__Bacteria;p__Actinobacteria;c__Actinobacteria;o__Actinomycetales;f__Microbacteriaceae	Bacteria;Actinobacteria;Actinobacteria;Micrococcales;Microbacteriaceae;Candidatus Aquiluna;Candidatus Aquiluna rubra;(97.91)	81.4	4.0	92.86	1200673	409	1001	1973	2935	22280	90	3725	308	1365
SRR3727511_bin47	BACL89	d__Bacteria;p__Actinobacteria;c__Actinobacteria;o__Actinomycetales;f__Microbacteriaceae	Bacteria;Actinobacteria;Actinobacteria;Micrococcales;Microbacteriaceae;(97.58)	92.79	4.29	88.89	1318435	210	1008	3909	6278	47402	38	9570	130	2745
P1994_111_bin254	BACL89	d__Bacteria;p__Actinobacteria;c__Actinobacteria;o__Actinomycetales;f__Microbacteriaceae	Bacteria;Actinobacteria;Actinobacteria;Micrococcales;Microbacteriaceae;(96.00),Bacteria;Actinobacteria;Actinobacteria;Micrococcales;Microbacteriaceae;Candidatus Rhodoluna;actinobacterium UF001;(97.94)	88.79	4.7	81.25	1261343	444	1006	2131	2840	15378	114	3422	341	1461
P6071_523_bin144	BACL89	d__Bacteria;p__Actinobacteria;c__Actinobacteria;o__Actinomycetales;f__Microbacteriaceae	Bacteria;Actinobacteria;Actinobacteria;(94.32)	81.16	4.74	45.45	1110869	404	1003	2164	2749	11607	109	3250	312	1415
P6071_527_bin48	BACL89	d__Bacteria;p__Actinobacteria;c__Actinobacteria;o__Actinomycetales;f__Microbacteriaceae		75.2	3.71	50.0	1074101	458	1003	1960	2345	11883	134	2600	363	1284
P6071_528_bin203	BACL89	d__Bacteria;p__Actinobacteria;c__Actinobacteria;o__Actinomycetales;f__Microbacteriaceae		81.86	4.5	80.0	1179946	451	1002	1994	2616	15828	117	3109	350	1322
SRR3727507_bin183	BACL89	d__Bacteria;p__Actinobacteria;c__Actinobacteria;o__Actinomycetales;f__Microbacteriaceae	Bacteria;Actinobacteria;Actinobacteria;Micrococcales;Microbacteriaceae;(98.67)	92.19	3.35	80.0	1263966	256	1026	3187	4937	29723	51	7634	172	2097
P2236_110_bin44	BACL90	d__Bacteria;p__Bacteroidetes;c__Bacteroidia;o__Flavobacteriales;f__Flavobacteriaceae;g__MS024-2A;s__		91.92	1.0	25.0	1918759	212	1010	6463	9050	66926	42	14172	131	4378
P1994_112_bin212	BACL90	d__Bacteria;p__Bacteroidetes;c__Bacteroidia;o__Flavobacteriales;f__Flavobacteriaceae;g__MS024-2A;s__		100.0	1.59	100.0	1900098	194	1175	6550	9794	53953	39	16149	124	4540
P1994_114_bin127	BACL90	d__Bacteria;p__Bacteroidetes;c__Bacteroidia;o__Flavobacteriales;f__Flavobacteriaceae;g__MS024-2A;s__		94.23	1.84	33.33	1721696	532	1008	2439	3236	19363	134	4111	403	1616
P1994_118_bin197	BACL90	d__Bacteria;p__Bacteroidetes;c__Bacteroidia;o__Flavobacteriales;f__Flavobacteriaceae;g__MS024-2A;s__		86.4	1.15	40.0	1748271	507	1001	2580	3448	16277	121	4529	376	1700
P2236_112_bin104	BACL90	d__Bacteria;p__Bacteroidetes;c__Bacteroidia;o__Flavobacteriales;f__Flavobacteriaceae;g__MS024-2A;s__	Bacteria;Bacteroidetes;Flavobacteria;Flavobacteriales;Flavobacteriaceae;Gilvibacter;(91.13)	100.0	0.0	0.0	1930694	57	1426	26305	33871	143008	11	61310	29	26305
P1994_110_bin209	BACL90	d__Bacteria;p__Bacteroidetes;c__Bacteroidia;o__Flavobacteriales;f__Flavobacteriaceae;g__MS024-2A;s__		83.95	1.4	36.36	1761521	497	1005	2569	3544	23084	115	4662	367	1691
P1994_111_bin139	BACL90	d__Bacteria;p__Bacteroidetes;c__Bacteroidia;o__Flavobacteriales;f__Flavobacteriaceae;g__MS024-2A;s__	Bacteria;Bacteroidetes;Flavobacteria;Flavobacteriales;Flavobacteriaceae;(96.22)	98.9	0.76	50.0	1889695	184	1029	5764	10270	71917	30	19763	108	4622
P1994_119_bin119	BACL90	d__Bacteria;p__Bacteroidetes;c__Bacteroidia;o__Flavobacteriales;f__Flavobacteriaceae;g__MS024-2A;s__		99.26	1.47	50.0	2017015	211	1012	5541	9559	66849	33	16573	119	4174
P1994_129_bin130	BACL91	d__Bacteria;p__Nitrospinae;c__Nitrospinia;o__Nitrospinales;f__Nitrospinaceae;g__LS-NOB	Bacteria;Actinobacteria;Acidimicrobiia;Acidimicrobiales;(91.65)	96.53	3.42	0.0	3032990	227	1002	4801	13361	140360	25	31600	103	5750
P1994_124_bin176	BACL91	d__Bacteria;p__Nitrospinae;c__Nitrospinia;o__Nitrospinales;f__Nitrospinaceae;g__LS-NOB	Bacteria;Proteobacteria;Deltaproteobacteria;Desulfobacterales;Nitrospinaceae;Nitrospina;(91.51)	97.38	2.56	0.0	3133443	185	1008	2849	16937	215833	16	60078	60	8609
P2236_108_bin41	BACL91	d__Bacteria;p__Nitrospinae;c__Nitrospinia;o__Nitrospinales;f__Nitrospinaceae;g__LS-NOB	Bacteria;Proteobacteria;Deltaproteobacteria;Desulfobacterales;Nitrospinaceae;Nitrospina;(90.81)	84.62	2.14	0.0	2765093	184	1107	10652	15027	74940	38	23651	115	7372
P2236_102_bin85	BACL91	d__Bacteria;p__Nitrospinae;c__Nitrospinia;o__Nitrospinales;f__Nitrospinaceae;g__LS-NOB	Bacteria;Proteobacteria;Deltaproteobacteria;Desulfobacterales;Nitrospinaceae;Nitrospina;(92.74)	97.38	2.56	0.0	3047541	112	1017	10258	27210	221095	14	79287	49	13000
P1994_106_bin7	BACL91	d__Bacteria;p__Nitrospinae;c__Nitrospinia;o__Nitrospinales;f__Nitrospinaceae;g__LS-NOB	Bacteria;Proteobacteria;Deltaproteobacteria;Desulfobacterales;Nitrospinaceae;Nitrospina;(92.74)	93.96	2.56	0.0	3033945	115	1012	10394	26382	138739	16	60004	52	13808
P2236_104_bin27	BACL91	d__Bacteria;p__Nitrospinae;c__Nitrospinia;o__Nitrospinales;f__Nitrospinaceae;g__LS-NOB	Bacteria;(92.62)	95.67	2.56	0.0	3030777	94	1314	12664	32242	203761	13	86617	46	13829
P2236_106_bin101	BACL91	d__Bacteria;p__Nitrospinae;c__Nitrospinia;o__Nitrospinales;f__Nitrospinaceae;g__LS-NOB		76.5	3.43	28.57	2559427	762	1008	2439	3358	31279	183	4337	566	1636
P1994_130_bin177	BACL91	d__Bacteria;p__Nitrospinae;c__Nitrospinia;o__Nitrospinales;f__Nitrospinaceae;g__LS-NOB	Bacteria;Proteobacteria;Deltaproteobacteria;Desulfobacterales;Nitrospinaceae;Nitrospina;(91.87)	97.38	2.56	0.0	3058583	128	1001	8525	23895	220263	15	63146	55	13672
P6071_521_bin267	BACL92	d__Bacteria;p__Bacteroidetes;c__Bacteroidia;o__Chitinophagales;f__Chitinophagaceae		80.07	3.01	55.56	1905186	713	1007	2071	2672	17516	187	3269	552	1386
SRR3727525_bin253	BACL92	d__Bacteria;p__Bacteroidetes;c__Bacteroidia;o__Chitinophagales;f__Chitinophagaceae	Bacteria;Bacteroidetes;Sphingobacteriia;Sphingobacteriales;Chitinophagaceae;(93.95)	97.78	1.58	100.0	2332031	192	1009	6246	12145	110138	28	25439	103	5637
SRR3727516_bin98	BACL92	d__Bacteria;p__Bacteroidetes;c__Bacteroidia;o__Chitinophagales;f__Chitinophagaceae		93.35	3.61	50.0	2188104	354	1011	3386	6181	55414	58	10456	224	2527
SRR3727511_bin232	BACL92	d__Bacteria;p__Bacteroidetes;c__Bacteroidia;o__Chitinophagales;f__Chitinophagaceae	Bacteria;Bacteroidetes;Sphingobacteriia;Sphingobacteriales;Chitinophagaceae;Sediminibacterium;(93.02)	97.29	0.16	100.0	2288842	185	1023	7046	12372	121156	28	23515	101	6133
P6071_515_bin28	BACL92	d__Bacteria;p__Bacteroidetes;c__Bacteroidia;o__Chitinophagales;f__Chitinophagaceae		92.15	1.15	33.33	2060433	556	1025	2488	3705	25313	121	4812	405	1723
P6071_516_bin212	BACL92	d__Bacteria;p__Bacteroidetes;c__Bacteroidia;o__Chitinophagales;f__Chitinophagaceae		76.19	1.35	50.0	1707596	733	1001	1870	2329	12613	203	2587	581	1247
SRR3727507_bin309	BACL92	d__Bacteria;p__Bacteroidetes;c__Bacteroidia;o__Chitinophagales;f__Chitinophagaceae	Bacteria;Bacteroidetes;Sphingobacteriia;Sphingobacteriales;Chitinophagaceae;(93.25)	97.54	2.87	85.71	2238323	232	1018	5744	9647	77595	38	17268	140	4235
P6071_527_bin21	BACL93	d__Bacteria;p__Proteobacteria;c__Alphaproteobacteria;o__Pelagibacterales;f__HIMB59;g__HIMB59		87.73	4.42	80.0	1322425	332	1002	2540	3983	51733	66	5751	232	1736
P6071_525_bin162	BACL93	d__Bacteria;p__Proteobacteria;c__Alphaproteobacteria;o__Pelagibacterales;f__HIMB59;g__HIMB59	Bacteria;Proteobacteria;Alphaproteobacteria;(85.63)	94.58	0.11	0.0	1429950	177	1002	3244	8078	132019	20	17835	99	2858
P6071_532_bin81	BACL93	d__Bacteria;p__Proteobacteria;c__Alphaproteobacteria;o__Pelagibacterales;f__HIMB59;g__HIMB59	Bacteria;Proteobacteria;Alphaproteobacteria;(86.84)	91.57	4.93	66.67	1539205	423	1001	2220	3638	28240	81	5087	300	1525
P4201_110_bin13	BACL93	d__Bacteria;p__Proteobacteria;c__Alphaproteobacteria;o__Pelagibacterales;f__HIMB59;g__HIMB59	Bacteria;Proteobacteria;Betaproteobacteria;Burkholderiales;Alcaligenaceae;GKS98 freshwater group;(95.58)	79.32	3.55	66.67	1283394	419	1006	2032	3062	19477	90	4043	311	1415
P4201_122_bin17	BACL93	d__Bacteria;p__Proteobacteria;c__Alphaproteobacteria;o__Pelagibacterales;f__HIMB59;g__HIMB59	Bacteria;Proteobacteria;Alphaproteobacteria;(84.45)	79.1	2.81	85.71	1264532	433	1007	2028	2920	17923	100	3656	326	1375
P6071_534_bin4	BACL93	d__Bacteria;p__Proteobacteria;c__Alphaproteobacteria;o__Pelagibacterales;f__HIMB59;g__HIMB59	Bacteria;Proteobacteria;Alphaproteobacteria;(85.33)	88.04	4.4	100.0	1365270	366	1004	2155	3730	40459	68	6024	253	1483
SRR3727517_bin52	BACL93	d__Bacteria;p__Proteobacteria;c__Alphaproteobacteria;o__Pelagibacterales;f__HIMB59;g__HIMB59		78.94	2.52	33.33	1036164	379	1004	1991	2733	17468	93	3099	294	1424
P4201_124_bin126	BACL94	d__Bacteria		97.85	1.25	50.0	3907635	310	1003	6571	12605	89350	43	25727	164	6015
P6071_533_bin95	BACL94	d__Bacteria	Bacteria;Actinobacteria;Actinobacteria;Corynebacteriales;Nocardiaceae;(85.47)	86.76	2.21	33.33	3679021	864	1004	3033	4258	26877	188	5801	609	1958
P6071_510_bin117	BACL94	d__Bacteria	Bacteria;(81.85)	96.77	1.08	0.0	3916721	288	1001	6515	13599	76491	45	30119	143	6534
P6071_511_bin252	BACL94	d__Bacteria	Bacteria;Planctomycetes;(82.08)	97.73	0.23	100.0	4002178	262	1007	5031	15275	131038	33	38633	111	8357
P6071_516_bin179	BACL94	d__Bacteria	Bacteria;Actinobacteria;Actinobacteria;Micrococcales;(83.30)	95.16	2.69	66.67	3789027	546	1004	4853	6939	55861	107	10692	354	3375
P6071_527_bin159	BACL94	d__Bacteria	Bacteria;Proteobacteria;Gammaproteobacteria;(78.61)	95.7	2.69	66.67	3866387	461	1008	5383	8386	64637	89	13666	285	3882
P6071_532_bin193	BACL94	d__Bacteria;p__Planctomycetes	Bacteria;Planctomycetes;Planctomycetacia;Planctomycetales;Planctomycetaceae;(83.93)	95.16	2.25	66.67	3889910	393	1010	5897	9897	74029	66	18027	224	4552
P6071_531_bin190	BACL95	d__Bacteria;p__Planctomycetes;c__Planctomycetia;o__Planctomycetales		97.42	1.15	0.0	7772993	174	1202	23995	44672	210469	29	95025	90	23127
P6071_516_bin238	BACL95	d__Bacteria;p__Planctomycetes;c__Planctomycetia;o__Planctomycetales	Bacteria;Planctomycetes;Planctomycetacia;Planctomycetales;Planctomycetaceae;Planctomyces;(88.06)	91.86	0.0	0.0	7087461	302	1501	12916	23468	160155	49	46306	164	11491
P4201_110_bin171	BACL95	d__Bacteria;p__Planctomycetes;c__Planctomycetia;o__Planctomycetales	Bacteria;Planctomycetes;Planctomycetacia;Planctomycetales;Planctomycetaceae;Planctomyces;(88.25)	94.84	1.15	0.0	7534763	878	1008	4716	8581	108629	128	15768	502	3776
P4201_122_bin54	BACL95	d__Bacteria;p__Planctomycetes;c__Planctomycetia;o__Planctomycetales;f__Planctomycetaceae		82.8	2.07	50.0	6583506	1339	1003	3533	4916	47867	283	6701	925	2294
P6071_532_bin59	BACL95	d__Bacteria;p__Planctomycetes;c__Planctomycetia;o__Planctomycetales;f__Planctomycetaceae	Bacteria;Planctomycetes;Planctomycetacia;Planctomycetales;Planctomycetaceae;Planctomyces;(92.74)	93.4	1.83	0.0	7746437	946	1004	4009	8188	100378	133	16888	526	3263
P6071_517_bin170	BACL95	d__Bacteria;p__Planctomycetes;c__Planctomycetia;o__Planctomycetales;f__Planctomycetaceae		85.61	2.13	25.0	7051636	1633	1001	2524	4318	48240	277	6752	1091	1721
P6071_530_bin189	BACL95	d__Bacteria;p__Planctomycetes;c__Planctomycetia;o__Planctomycetales;f__Planctomycetaceae		92.62	1.15	0.0	7940088	672	1001	4751	11815	134803	82	27066	332	4939
P6071_506_bin156	BACL96	d__Bacteria;p__Bacteroidetes;c__Bacteroidia;o__Flavobacteriales;f__Cryomorphaceae;g__Coccinistipes	Bacteria;Bacteroidetes;Flavobacteria;Flavobacteriales;Flavobacteriaceae;(86.41)	88.08	1.95	71.43	1681444	368	1002	3094	4569	18928	81	7279	252	2080
P6071_507_bin107	BACL96	d__Bacteria;p__Bacteroidetes;c__Bacteroidia;o__Flavobacteriales;f__Cryomorphaceae;g__Coccinistipes	Bacteria;Bacteroidetes;Flavobacteria;Flavobacteriales;Flavobacteriaceae;Flavobacterium;(95.53)	89.05	4.53	72.73	1679230	308	1001	4136	5452	32211	68	7924	210	2666
P6071_530_bin197	BACL96	d__Bacteria;p__Bacteroidetes;c__Bacteroidia;o__Flavobacteriales;f__Cryomorphaceae;g__Coccinistipes	Bacteria;Bacteroidetes;Flavobacteria;Flavobacteriales;Flavobacteriaceae;(97.18)	83.76	2.71	37.5	1479221	534	1002	2076	2770	14146	135	3476	410	1386
P6071_501_bin232	BACL96	d__Bacteria;p__Bacteroidetes;c__Bacteroidia;o__Flavobacteriales;f__Cryomorphaceae;g__Coccinistipes		91.67	1.66	80.0	1671289	240	1030	4646	6963	39781	49	10759	160	3304
P6071_531_bin243	BACL96	d__Bacteria;p__Bacteroidetes;c__Bacteroidia;o__Flavobacteriales;f__Cryomorphaceae;g__Coccinistipes	Bacteria;Bacteroidetes;Flavobacteria;Flavobacteriales;Flavobacteriaceae;(100.00)	89.52	4.08	91.67	1662368	294	1011	3911	5654	28053	67	8209	198	2655
P6071_508_bin211	BACL96	d__Bacteria;p__Bacteroidetes;c__Bacteroidia;o__Flavobacteriales;f__Cryomorphaceae;g__Coccinistipes		90.05	1.84	83.33	1724753	313	1001	4240	5510	37231	70	7753	212	2777
P6071_509_bin146	BACL96	d__Bacteria;p__Bacteroidetes;c__Bacteroidia;o__Flavobacteriales;f__Cryomorphaceae;g__Coccinistipes		76.25	3.17	44.44	1461900	542	1001	2082	2697	12235	146	3143	419	1413
P6071_510_bin143	BACL97	d__Bacteria;p__Bacteroidetes;c__Bacteroidia;o__Flavobacteriales;f__Crocinitomicaceae;g__Crocinitomix		80.66	2.07	20.0	2784290	1039	1001	2049	2679	17446	269	3287	800	1353
P6071_514_bin10	BACL97	d__Bacteria;p__Bacteroidetes;c__Bacteroidia;o__Flavobacteriales;f__Crocinitomicaceae;g__Crocinitomix		90.19	1.89	40.0	3117725	841	1002	2648	3707	32001	187	5056	605	1728
P6071_530_bin12	BACL97	d__Bacteria;p__Bacteroidetes;c__Bacteroidia;o__Flavobacteriales;f__Crocinitomicaceae;g__Crocinitomix	Bacteria;Bacteroidetes;Flavobacteria;Flavobacteriales;Cryomorphaceae;(96.25)	96.49	1.89	100.0	3407652	457	1015	4702	7456	64948	80	12215	283	3498
P6071_502_bin240	BACL97	d__Bacteria;p__Bacteroidetes;c__Bacteroidia;o__Flavobacteriales;f__Crocinitomicaceae;g__Crocinitomix		98.65	0.76	66.67	3495483	417	1004	3687	8382	79031	57	18315	224	3306
P4201_108_bin74	BACL97	d__Bacteria;p__Bacteroidetes;c__Bacteroidia;o__Flavobacteriales;f__Crocinitomicaceae;g__Crocinitomix		98.63	1.62	33.33	3315647	410	1003	5383	8086	74522	74	12698	256	3634
P6071_518_bin201	BACL97	d__Bacteria;p__Bacteroidetes;c__Bacteroidia;o__Flavobacteriales;f__Crocinitomicaceae;g__Crocinitomix	Bacteria;Bacteroidetes;Flavobacteria;Flavobacteriales;Cryomorphaceae;Crocinitomix;(94.92)	99.46	2.07	85.71	3425212	322	1009	5309	10637	71788	51	21496	180	4436
P6071_531_bin202	BACL97	d__Bacteria;p__Bacteroidetes;c__Bacteroidia;o__Flavobacteriales;f__Crocinitomicaceae;g__Crocinitomix		84.22	2.91	66.67	3077636	917	1003	2369	3356	22448	209	4428	675	1560
P6071_506_bin83	BACL98	d__Bacteria;p__Proteobacteria;c__Alphaproteobacteria;o__Pelagibacterales;f__HIMB59;g__HIMB59		80.18	1.31	100.0	1291025	363	1006	2414	3556	27574	77	5087	260	1563
P6071_501_bin139	BACL98	d__Bacteria;p__Proteobacteria;c__Alphaproteobacteria;o__Pelagibacterales;f__HIMB59;g__HIMB59		93.57	0.11	0.0	1445760	301	1004	2806	4803	34586	55	8284	194	1873
P6071_531_bin1	BACL98	d__Bacteria;p__Proteobacteria;c__Alphaproteobacteria;o__Pelagibacterales;f__HIMB59;g__HIMB59		90.84	0.0	0.0	1360378	280	1006	3189	4858	47700	54	7142	189	2063
P6071_508_bin16	BACL98	d__Bacteria;p__Proteobacteria;c__Alphaproteobacteria;o__Pelagibacterales;f__HIMB59;g__HIMB59		87.53	1.31	50.0	1331646	294	1023	2865	4529	50511	56	6770	202	1887
P6071_507_bin33	BACL98	d__Bacteria;p__Proteobacteria;c__Alphaproteobacteria;o__Pelagibacterales;f__HIMB59;g__HIMB59		85.14	4.82	75.0	1233196	383	1003	2279	3219	40482	85	4359	283	1522
P6071_505_bin240	BACL98	d__Bacteria;p__Proteobacteria;c__Alphaproteobacteria;o__Pelagibacterales;f__HIMB59;g__HIMB59		89.96	1.92	33.33	1356769	301	1006	2768	4507	29121	54	7258	204	1869
P1994_110_bin182	BACL98	d__Bacteria;p__Proteobacteria;c__Alphaproteobacteria;o__Pelagibacterales;f__HIMB59;g__HIMB59		89.96	2.41	50.0	1372596	380	1009	2500	3612	18579	84	5131	275	1669
P6071_525_bin220	BACL99	d__Bacteria;p__Verrucomicrobia;c__Verrucomicrobiae;o__Opitutales;f__Opitutaceae;g__IMCC26134		78.55	1.88	20.0	2321910	941	1004	1901	2467	16739	251	2916	737	1298
P6071_524_bin50	BACL99	d__Bacteria;p__Verrucomicrobia;c__Verrucomicrobiae;o__Opitutales;f__Opitutaceae;g__IMCC26134	Bacteria;Verrucomicrobia;Opitutae;Opitutales;Opitutaceae;Opitutus;(91.72)	94.52	1.41	33.33	2869727	497	1011	3960	5774	31855	101	8194	330	2657
P6071_526_bin228	BACL99	d__Bacteria;p__Verrucomicrobia;c__Verrucomicrobiae;o__Opitutales;f__Opitutaceae;g__IMCC26134	Bacteria;Verrucomicrobia;Opitutae;Opitutales;Opitutaceae;Opitutus;(90.36)	93.72	1.94	25.0	2761399	661	1002	3047	4177	31800	150	5646	470	1895
P6071_514_bin78	BACL99	d__Bacteria;p__Verrucomicrobia;c__Verrucomicrobiae;o__Opitutales;f__Opitutaceae;g__IMCC26134		88.74	3.79	11.11	2681945	843	1001	2404	3181	21450	207	4097	629	1544
P6071_510_bin115	BACL99	d__Bacteria;p__Verrucomicrobia;c__Verrucomicrobiae;o__Opitutales;f__Opitutaceae;g__IMCC26134		93.12	2.12	0.0	2904057	742	1002	2812	3913	24912	163	5356	528	1823
P6071_511_bin45	BACL99	d__Bacteria;p__Verrucomicrobia;c__Verrucomicrobiae;o__Opitutales;f__Opitutaceae;g__IMCC26134	Bacteria;Verrucomicrobia;Opitutae;Opitutales;Opitutaceae;Opitutus;(91.16)	96.58	3.25	0.0	3064918	549	1001	3601	5582	52519	100	8542	355	2371
P6071_512_bin163	BACL99	d__Bacteria;p__Verrucomicrobia;c__Verrucomicrobiae;o__Opitutales;f__Opitutaceae;g__IMCC26134	Bacteria;Proteobacteria;(87.46)	97.77	2.74	25.0	3169115	380	1001	4847	8339	100787	60	15014	215	3968
P6071_521_bin182	BACL100	d__Bacteria;p__Planctomycetes;c__Phycisphaerae;o__Phycisphaerales	Bacteria;Planctomycetes;Phycisphaerae;Phycisphaerales;Phycisphaeraceae;Phycisphaera;(92.83)	96.59	0.57	0.0	3728845	295	1141	9196	12640	93713	60	19509	195	5901
P6071_517_bin199	BACL100	d__Bacteria;p__Planctomycetes;c__Phycisphaerae;o__Phycisphaerales	Bacteria;Planctomycetes;Phycisphaerae;Phycisphaerales;Phycisphaeraceae;Phycisphaera;(93.62),Bacteria;Planctomycetes;(87.50)	75.0	0.57	0.0	2363297	195	1604	9927	12119	53065	49	15635	138	6080
P6071_519_bin96	BACL100	d__Bacteria;p__Planctomycetes;c__Phycisphaerae;o__Phycisphaerales	Bacteria;Planctomycetes;Phycisphaerae;Phycisphaerales;Phycisphaeraceae;(93.92)	96.59	0.57	0.0	3757034	299	1099	7794	12565	60804	53	22574	183	5519
P6071_513_bin254	BACL100	d__Bacteria;p__Planctomycetes;c__Phycisphaerae;o__Phycisphaerales	Chloroplast;(89.25)	90.7	0.67	0.0	3731396	731	1001	3525	5104	32815	148	7943	489	2231
P6071_516_bin178	BACL100	d__Bacteria;p__Planctomycetes;c__Phycisphaerae;o__Phycisphaerales	Bacteria;Planctomycetes;Planctomycetacia;Planctomycetales;Planctomycetaceae;(87.26),Bacteria;Planctomycetes;Phycisphaerae;Phycisphaerales;Phycisphaeraceae;Phycisphaera;(93.02)	86.36	1.14	0.0	2803678	263	1104	8562	10660	58335	67	14575	187	5941
P6071_515_bin41	BACL100	d__Bacteria;p__Planctomycetes;c__Phycisphaerae;o__Phycisphaerales	Bacteria;Planctomycetes;Phycisphaerae;Phycisphaerales;Phycisphaeraceae;(96.79)	88.64	2.94	75.0	3704318	648	1001	4049	5716	52942	139	7900	444	2725
P6071_520_bin72	BACL100	d__Bacteria;p__Planctomycetes;c__Phycisphaerae;o__Phycisphaerales	Bacteria;Planctomycetes;Phycisphaerae;Phycisphaerales;Phycisphaeraceae;(87.14),Bacteria;Planctomycetes;Phycisphaerae;Phycisphaerales;Phycisphaeraceae;(96.18)	96.59	1.7	50.0	3599918	269	1488	9812	13382	60005	58	20204	183	6358
P1994_130_bin51	BACL101	d__Bacteria;p__Planctomycetes;c__Phycisphaerae;o__Phycisphaerales	Bacteria;Planctomycetes;Phycisphaerae;Phycisphaerales;Phycisphaeraceae;(88.70)	96.59	1.7	50.0	3544145	418	1001	4668	8478	69299	65	17372	236	3493
P1994_121_bin167	BACL101	d__Bacteria;p__Planctomycetes;c__Phycisphaerae;o__Phycisphaerales	Bacteria;Planctomycetes;Phycisphaerae;Phycisphaerales;Phycisphaeraceae;(89.01),Bacteria;(84.37)	97.73	1.7	50.0	3521558	454	1001	4849	7756	54599	88	12676	287	3487
P4201_123_bin44	BACL101	d__Bacteria;p__Planctomycetes;c__Phycisphaerae;o__Phycisphaerales		79.09	2.3	11.11	2690502	1189	1001	1809	2262	10904	346	2551	952	1258
P1994_126_bin90	BACL101	d__Bacteria;p__Planctomycetes;c__Phycisphaerae;o__Phycisphaerales		96.59	0.57	0.0	3584953	303	1004	5741	11831	87639	46	23306	171	4969
P1994_127_bin70	BACL101	d__Bacteria;p__Planctomycetes;c__Phycisphaerae;o__Phycisphaerales		97.73	1.7	50.0	3661275	373	1008	4891	9815	80365	55	19820	214	3773
P1994_129_bin149	BACL101	d__Bacteria;p__Planctomycetes;c__Phycisphaerae;o__Phycisphaerales		97.73	1.77	33.33	3556030	458	1022	4548	7764	52117	80	14186	267	3355
P4201_124_bin92	BACL101	d__Bacteria;p__Planctomycetes;c__Phycisphaerae;o__Phycisphaerales		98.86	2.91	75.0	3675667	399	1005	3632	9212	79035	46	23741	204	3503
P2236_103_bin35	BACL102	d__Bacteria	Bacteria;Planctomycetes;Planctomycetacia;Planctomycetales;Planctomycetaceae;(86.34)	87.5	1.81	100.0	3023711	272	1015	4472	11116	112031	34	25674	143	4217
P2236_101_bin55	BACL102	d__Bacteria	Bacteria;Planctomycetes;Planctomycetacia;Planctomycetales;Planctomycetaceae;(86.34)	93.01	1.61	50.0	2839594	161	1267	10973	17637	111624	29	27404	104	7590
P1994_130_bin38	BACL102	d__Bacteria;p__Planctomycetes	Bacteria;Planctomycetes;Planctomycetacia;Planctomycetales;Planctomycetaceae;(86.38)	88.71	1.08	0.0	2894564	214	1018	8685	13526	109003	39	22449	132	6916
P2236_105_bin105	BACL102	d__Bacteria;p__Planctomycetes	Bacteria;Planctomycetes;Planctomycetacia;Planctomycetales;Planctomycetaceae;(86.26)	76.88	1.08	100.0	2684668	292	1005	3437	9194	72551	36	21921	146	3455
P2236_107_bin121	BACL102	d__Bacteria;p__Planctomycetes		79.73	2.15	50.0	2716345	315	1006	4957	8623	65028	52	16540	174	3967
P4201_124_bin52	BACL102	d__Bacteria;p__Planctomycetes		88.71	3.23	50.0	2906629	306	1001	5666	9498	68110	52	16996	179	4188
P1994_106_bin79	BACL102	d__Bacteria;p__Planctomycetes;c__Brocadiae	Bacteria;Planctomycetes;Planctomycetacia;Planctomycetales;Planctomycetaceae;(86.34)	79.03	1.61	0.0	2819717	304	1080	5138	9275	82679	46	16427	192	3877
P1994_126_bin164	BACL103	d__Bacteria;p__Bacteroidetes;c__Bacteroidia;o__Flavobacteriales;f__Crocinitomicaceae		84.9	1.62	0.0	2050562	829	1001	1997	2473	17408	230	2726	651	1319
P1994_120_bin117	BACL103	d__Bacteria;p__Bacteroidetes;c__Bacteroidia;o__Flavobacteriales;f__Crocinitomicaceae		85.28	1.53	50.0	2099707	788	1002	2122	2664	15984	215	3157	611	1382
P1994_111_bin113	BACL103	d__Bacteria;p__Bacteroidetes;c__Bacteroidia;o__Flavobacteriales;f__Crocinitomicaceae	Bacteria;Bacteroidetes;Flavobacteria;Flavobacteriales;(89.88)	95.89	1.67	25.0	2415840	431	1001	3561	5605	42504	84	8518	284	2372
P1994_110_bin175	BACL103	d__Bacteria;p__Bacteroidetes;c__Bacteroidia;o__Flavobacteriales;f__Crocinitomicaceae	Bacteria;Bacteroidetes;Flavobacteria;Flavobacteriales;Cryomorphaceae;Owenweeksia;(90.63)	95.68	1.89	25.0	2469144	204	1001	7898	12103	93091	36	21526	116	6499
P4201_106_bin62	BACL103	d__Bacteria;p__Bacteroidetes;c__Bacteroidia;o__Flavobacteriales;f__Crocinitomicaceae		100.0	1.44	80.0	2504214	109	1115	14113	22974	100674	20	42780	65	11467
P4201_118_bin1	BACL103	d__Bacteria;p__Bacteroidetes;c__Bacteroidia;o__Flavobacteriales;f__Crocinitomicaceae	Bacteria;Bacteroidetes;Flavobacteria;Flavobacteriales;Cryomorphaceae;Fluviicola;(92.63)	95.45	2.27	16.67	2355815	582	1001	2709	4047	33994	120	5496	416	1855
P1994_104_bin59	BACL103	d__Bacteria;p__Bacteroidetes;c__Bacteroidia;o__Flavobacteriales;f__Crocinitomicaceae	Bacteria;Bacteroidetes;Flavobacteria;Flavobacteriales;Cryomorphaceae;Fluviicola;(92.49)	92.16	0.86	20.0	2341737	501	1001	3304	4674	52047	100	6879	341	2001
P4201_114_bin76	BACL104	d__Bacteria;p__Planctomycetes;c__Planctomycetia;o__Planctomycetales;f__Planctomycetaceae		95.34	3.44	50.0	8320662	678	1037	8468	12272	94243	136	18565	433	5788
P1994_129_bin64	BACL104	d__Bacteria;p__Planctomycetes;c__Planctomycetia;o__Planctomycetales;f__Planctomycetaceae		88.03	2.25	0.0	8530162	893	1008	6062	9552	76959	159	15698	554	4478
P1994_121_bin230	BACL104	d__Bacteria;p__Planctomycetes;c__Planctomycetia;o__Planctomycetales;f__Planctomycetaceae	Bacteria;Planctomycetes;Planctomycetacia;Planctomycetales;Planctomycetaceae;(85.86)	95.06	2.25	0.0	9021292	694	1021	6182	12998	143231	97	28268	369	5587
P1994_130_bin134	BACL104	d__Bacteria;p__Planctomycetes;c__Planctomycetia;o__Planctomycetales;f__Planctomycetaceae		89.11	3.44	0.0	8746260	823	1007	6702	10627	86004	147	17527	520	4741
P4201_116_bin26	BACL104	d__Bacteria;p__Planctomycetes;c__Planctomycetia;o__Planctomycetales;f__Planctomycetaceae	Bacteria;Planctomycetes;Planctomycetacia;Planctomycetales;Planctomycetaceae;(89.87)	82.82	3.93	0.0	7591724	1640	1001	2997	4629	42664	323	7072	1106	1939
P4201_112_bin154	BACL104	d__Bacteria;p__Planctomycetes;c__Planctomycetia;o__Planctomycetales;f__Planctomycetaceae		94.78	2.25	0.0	8541980	1121	1006	4079	7619	74520	171	15038	633	3178
P1994_123_bin110	BACL104	d__Bacteria;p__Planctomycetes;c__Planctomycetia;o__Planctomycetales;f__Planctomycetaceae		81.59	1.69	0.0	7553854	1209	1001	3497	6248	77497	198	10900	732	2570
P1994_130_bin3	BACL105	d__Bacteria;p__Proteobacteria;c__Gammaproteobacteria;o__Pseudomonadales;f__IMCC2047	Bacteria;Proteobacteria;Gammaproteobacteria;Oceanospirillales;(95.91)	94.44	4.01	0.0	3876104	607	1009	3731	6385	36630	110	10929	379	2638
P4201_103_bin118	BACL105	d__Bacteria;p__Proteobacteria;c__Gammaproteobacteria;o__Pseudomonadales;f__IMCC2047	Bacteria;Proteobacteria;Gammaproteobacteria;Oceanospirillales;(95.84)	95.31	4.07	6.25	4009401	362	1001	4464	11075	102973	46	25674	183	4453
P4201_101_bin152	BACL105	d__Bacteria;p__Proteobacteria;c__Gammaproteobacteria;o__Pseudomonadales;f__IMCC2047		95.74	3.95	12.5	3949542	174	1009	5925	22698	233678	18	65414	68	15271
P1994_129_bin88	BACL105	d__Bacteria;p__Proteobacteria;c__Gammaproteobacteria;o__Pseudomonadales;f__IMCC2047		92.46	4.03	0.0	3635099	873	1008	2968	4163	52206	189	5643	613	1885
P4201_104_bin121	BACL105	d__Bacteria;p__Proteobacteria;c__Gammaproteobacteria;o__Pseudomonadales;f__IMCC2047	Bacteria;Proteobacteria;Gammaproteobacteria;Oceanospirillales;(95.75)	95.62	4.56	13.04	3973846	622	1003	3530	6388	59352	103	11510	375	2507
P1994_106_bin19	BACL105	d__Bacteria;p__Proteobacteria;c__Gammaproteobacteria;o__Pseudomonadales;f__IMCC2047	Bacteria;Proteobacteria;Gammaproteobacteria;Oceanospirillales;(95.43)	94.81	4.85	5.26	3935676	329	1015	7314	11962	121368	56	18942	196	5915
P4201_102_bin16	BACL105	d__Bacteria;p__Proteobacteria;c__Gammaproteobacteria;o__Pseudomonadales;f__IMCC2047		94.15	4.44	11.76	3801240	642	1001	3824	5920	78472	125	9026	419	2656
P1994_110_bin163	BACL106	d__Bacteria;p__Actinobacteria;c__Actinobacteria;o__ACK-M1;f__S36-B12	Bacteria;Actinobacteria;Actinobacteria;Micrococcales;Microbacteriaceae;(89.47)	91.3	4.21	0.0	2265539	452	1002	3196	5012	30981	84	7894	294	2270
P1994_118_bin29	BACL106	d__Bacteria;p__Actinobacteria;c__Actinobacteria;o__ACK-M1;f__S36-B12		91.41	2.87	22.22	2143260	432	1003	3284	4961	39272	88	7116	298	2303
P1994_117_bin51	BACL106	d__Bacteria;p__Actinobacteria;c__Actinobacteria;o__ACK-M1;f__S36-B12		93.61	0.08	100.0	2244504	256	1007	4829	8767	75596	42	16173	143	3818
P1994_121_bin224	BACL106	d__Bacteria;p__Actinobacteria;c__Actinobacteria;o__ACK-M1;f__S36-B12	Bacteria;Actinobacteria;Actinobacteria;(91.55)	86.22	1.26	50.0	2106857	600	1001	2589	3511	17805	143	4559	437	1671
P1994_114_bin163	BACL106	d__Bacteria;p__Actinobacteria;c__Actinobacteria;o__ACK-M1;f__S36-B12		90.37	2.89	33.33	2198201	397	1001	3960	5537	40060	84	7985	266	2585
P1994_111_bin147	BACL106	d__Bacteria;p__Actinobacteria;c__Actinobacteria;o__ACK-M1;f__S36-B12	Bacteria;Actinobacteria;Actinobacteria;Micrococcales;Microbacteriaceae;(87.92)	89.36	1.79	50.0	2253059	405	1002	3490	5563	42652	73	8658	261	2479
P2236_112_bin88	BACL106	d__Bacteria;p__Actinobacteria;c__Actinobacteria;o__ACK-M1;f__S36-B12	Bacteria;Actinobacteria;Actinobacteria;(89.38)	95.06	1.08	50.0	2235264	118	1018	6414	18942	122155	16	44617	55	9626
P1994_105_bin28	BACL107	d__Bacteria;p__Proteobacteria;c__Alphaproteobacteria;o__Rhodobacterales;f__Rhodobacteraceae;g__Octadecabacter	Bacteria;Proteobacteria;Alphaproteobacteria;Rhodobacterales;Rhodobacteraceae;(95.40)	97.23	0.28	0.0	3972105	276	1007	6272	14391	145403	31	29641	137	6613
P1994_129_bin67	BACL107	d__Bacteria;p__Proteobacteria;c__Alphaproteobacteria;o__Rhodobacterales;f__Rhodobacteraceae;g__Octadecabacter	Bacteria;Proteobacteria;Alphaproteobacteria;Rhodobacterales;Rhodobacteraceae;(99.52),Bacteria;Proteobacteria;Alphaproteobacteria;Rhodobacterales;Rhodobacteraceae;(97.95)	90.08	3.73	90.0	2991108	408	1010	5836	7331	35292	93	10574	273	3613
P1994_120_bin12	BACL107	d__Bacteria;p__Proteobacteria;c__Alphaproteobacteria;o__Rhodobacterales;f__Rhodobacteraceae;g__Octadecabacter	Bacteria;Proteobacteria;Alphaproteobacteria;Rhodobacterales;Rhodobacteraceae;(96.88),Bacteria;Proteobacteria;Alphaproteobacteria;Rhodobacterales;Rhodobacteraceae;(100.00)	99.8	0.84	0.0	3904263	409	1002	2424	9545	200436	31	34236	173	3252
P1994_123_bin145	BACL107	d__Bacteria;p__Proteobacteria;c__Alphaproteobacteria;o__Rhodobacterales;f__Rhodobacteraceae;g__Octadecabacter	Bacteria;Proteobacteria;Alphaproteobacteria;Rhodobacterales;Rhodobacteraceae;(100.00),Bacteria;Proteobacteria;Alphaproteobacteria;Rhodobacterales;Rhodobacteraceae;(96.94)	99.38	1.49	70.0	3486006	274	1052	6688	12722	96330	42	23699	155	5548
P1994_130_bin133	BACL107	d__Bacteria;p__Proteobacteria;c__Alphaproteobacteria;o__Rhodobacterales;f__Rhodobacteraceae;g__Octadecabacter	Bacteria;Proteobacteria;Alphaproteobacteria;Rhodobacterales;Rhodobacteraceae;(95.35),Bacteria;Proteobacteria;Alphaproteobacteria;Sphingomonadales;Erythrobacteraceae;Erythrobacter;(100.00)	98.93	4.37	80.0	3961945	641	1001	2925	6180	60238	90	12082	373	2282
P1994_121_bin112	BACL107	d__Bacteria;p__Proteobacteria;c__Alphaproteobacteria;o__Rhodobacterales;f__Rhodobacteraceae;g__Octadecabacter	Bacteria;Proteobacteria;Alphaproteobacteria;Rhodobacterales;Rhodobacteraceae;(97.64)	99.54	1.56	30.0	4018664	300	1063	6899	13395	193135	43	24474	170	5923
P1994_104_bin167	BACL107	d__Bacteria;p__Proteobacteria;c__Alphaproteobacteria;o__Rhodobacterales;f__Rhodobacteraceae;g__Octadecabacter	Bacteria;Proteobacteria;Alphaproteobacteria;Rhodobacterales;Rhodobacteraceae;(92.76)	99.85	0.72	16.67	4012202	250	1007	5765	16048	200552	25	42077	121	6252
P1994_119_bin149	BACL108	d__Bacteria;p__Proteobacteria;c__Gammaproteobacteria;o__Betaproteobacteriales;f__Burkholderiaceae;g__67-32		77.46	3.97	33.33	2346077	921	1008	1926	2547	15254	241	2966	718	1330
P1994_120_bin185	BACL108	d__Bacteria;p__Proteobacteria;c__Gammaproteobacteria;o__Betaproteobacteriales;f__Burkholderiaceae;g__Kerstersia	Bacteria;Proteobacteria;Betaproteobacteria;Burkholderiales;Alcaligenaceae;(99.15),Bacteria;Proteobacteria;Betaproteobacteria;Burkholderiales;Alcaligenaceae;(97.82)	99.26	2.28	26.67	3002999	377	1001	4746	7965	75379	61	14620	217	3554
P1994_104_bin0	BACL108	d__Bacteria;p__Proteobacteria;c__Gammaproteobacteria;o__Betaproteobacteriales;f__Burkholderiaceae;g__Kerstersia	Bacteria;Proteobacteria;Betaproteobacteria;Burkholderiales;Alcaligenaceae;(96.41)	99.53	4.16	28.57	3427397	250	1001	4192	13709	169054	22	45834	116	5264
P1994_121_bin132	BACL108	d__Bacteria;p__Proteobacteria;c__Gammaproteobacteria;o__Betaproteobacteriales;f__Burkholderiaceae;g__Kerstersia	Bacteria;Proteobacteria;Betaproteobacteria;Burkholderiales;Alcaligenaceae;(98.24),Bacteria;Proteobacteria;Betaproteobacteria;Burkholderiales;Alcaligenaceae;(98.24)	99.05	1.64	8.33	3009368	145	1034	8606	20754	224447	15	54100	71	8780
P1994_129_bin144	BACL108	d__Bacteria;p__Proteobacteria;c__Gammaproteobacteria;o__Betaproteobacteriales;f__Burkholderiaceae;g__Kerstersia	Bacteria;Proteobacteria;Betaproteobacteria;Burkholderiales;Alcaligenaceae;(98.52)	97.31	3.09	9.09	2811862	647	1014	2861	4346	36774	124	6237	446	1877
P1994_130_bin121	BACL108	d__Bacteria;p__Proteobacteria;c__Gammaproteobacteria;o__Betaproteobacteriales;f__Burkholderiaceae;g__Kerstersia	Bacteria;Proteobacteria;Betaproteobacteria;Burkholderiales;Alcaligenaceae;(98.52)	98.58	2.28	27.27	3016247	403	1005	3995	7484	68153	58	13712	238	3071
P1994_122_bin200	BACL108	d__Bacteria;p__Proteobacteria;c__Gammaproteobacteria;o__Betaproteobacteriales;f__Burkholderiaceae;g__Kerstersia		95.4	4.52	21.05	2863079	593	1010	3317	4828	37899	123	7062	403	2230
P1994_117_bin7	BACL109	d__Bacteria;p__Planctomycetes;c__Planctomycetia;o__Planctomycetales		96.56	1.12	0.0	7835588	603	1003	6469	12994	106017	84	28639	302	6469
P1994_111_bin95	BACL109	d__Bacteria;p__Planctomycetes;c__Planctomycetia;o__Planctomycetales;f__Planctomycetaceae		97.69	1.12	0.0	7762722	219	1004	21357	35446	236460	35	63796	121	17677
P1994_110_bin207	BACL109	d__Bacteria;p__Planctomycetes;c__Planctomycetia;o__Planctomycetales;f__Planctomycetaceae		97.69	1.12	0.0	7728856	215	1416	20180	35948	260310	35	62875	127	16850
P1994_113_bin1	BACL109	d__Bacteria;p__Planctomycetes;c__Planctomycetia;o__Planctomycetales;f__Planctomycetaceae	Bacteria;Planctomycetes;Planctomycetacia;Planctomycetales;Planctomycetaceae;(87.77)	96.56	1.12	0.0	7848015	745	1002	5944	10534	110161	112	20153	417	4756
P1994_118_bin22	BACL109	d__Bacteria;p__Planctomycetes;c__Planctomycetia;o__Planctomycetales;f__Planctomycetaceae		86.89	1.12	0.0	7355186	892	1003	5067	8245	79975	151	14187	552	3604
P1994_114_bin1	BACL109	d__Bacteria;p__Planctomycetes;c__Planctomycetia;o__Planctomycetales;f__Planctomycetaceae		97.69	1.12	0.0	7997772	217	1203	23043	36856	274915	35	62046	123	18098
P1994_115_bin12	BACL109	d__Bacteria;p__Planctomycetes;c__Planctomycetia;o__Planctomycetales;f__Planctomycetaceae	Bacteria;Planctomycetes;Planctomycetacia;Planctomycetales;Planctomycetaceae;(93.54),Bacteria;Planctomycetes;Planctomycetacia;Planctomycetales;(78.48)	93.19	2.88	0.0	7364496	1234	1002	4232	5967	44294	260	9074	824	2872
SRR3727517_bin53	BACL110	d__Bacteria;p__Bacteroidetes;c__Bacteroidia;o__NS11-12g	Bacteria;Bacteroidetes;Flavobacteria;Flavobacteriales;Flavobacteriaceae;(88.39),Bacteria;Bacteroidetes;Flavobacteria;Flavobacteriales;Cryomorphaceae;(85.26)	96.45	1.82	50.0	2171053	406	1006	3474	5347	40617	79	8296	268	2422
P6071_514_bin67	BACL110	d__Bacteria;p__Bacteroidetes;c__Bacteroidia;o__NS11-12g	Bacteria;Bacteroidetes;Sphingobacteriia;Sphingobacteriales;Sphingobacteriaceae;(86.44),Bacteria;Bacteroidetes;Flavobacteria;Flavobacteriales;Cryomorphaceae;(85.33)	96.99	4.64	100.0	2462069	395	1005	3170	6233	73067	56	12248	238	2472
SRR3727525_bin99	BACL110	d__Bacteria;p__Bacteroidetes;c__Bacteroidia;o__NS11-12g	Bacteria;Bacteroidetes;Flavobacteria;Flavobacteriales;Cryomorphaceae;(85.96),Bacteria;Bacteroidetes;Sphingobacteriia;Sphingobacteriales;Chitinophagaceae;(89.08)	83.39	0.82	0.0	1797101	738	1002	1889	2435	12367	205	2771	582	1326
SRR3727508_bin148	BACL110	d__Bacteria;p__Bacteroidetes;c__Bacteroidia;o__NS11-12g		75.62	0.33	80.0	1626978	731	1004	1782	2225	10722	212	2413	586	1246
P6071_520_bin0	BACL110	d__Bacteria;p__Bacteroidetes;c__Bacteroidia;o__NS11-12g	Bacteria;Bacteroidetes;(82.37)	75.99	3.55	66.67	1830854	882	1004	1710	2075	9057	268	2282	716	1212
P2236_110_bin89	BACL110	d__Bacteria;p__Bacteroidetes;c__Bacteroidia;o__NS11-12g		93.72	2.3	57.14	2067251	350	1006	4080	5906	32325	68	9059	237	2627
SRR3727516_bin165	BACL111	d__Bacteria;p__Actinobacteria;c__Thermoleophilia;o__20CM-4-69-9	Bacteria;Actinobacteria;(84.28)	94.83	0.43	0.0	2353167	425	1031	3918	5536	39996	91	7963	286	2580
SRR3727511_bin10	BACL111	d__Bacteria;p__Actinobacteria;c__Thermoleophilia;o__20CM-4-69-9	Bacteria;Actinobacteria;Thermoleophilia;Gaiellales;Gaiellaceae;Gaiella;(90.74),Bacteria;Actinobacteria;Thermoleophilia;Gaiellales;Gaiellaceae;(85.19)	96.98	1.72	66.67	2504154	280	1004	4409	8943	73637	43	17802	161	3670
P4201_116_bin86	BACL111	d__Bacteria;p__Actinobacteria;c__Thermoleophilia;o__20CM-4-69-9	Bacteria;Firmicutes;Bacilli;Bacillales;Paenibacillaceae;(86.57)	75.13	3.53	14.29	1708951	851	1001	1660	2008	7956	265	2177	694	1191
SRR3727507_bin234	BACL111	d__Bacteria;p__Actinobacteria;c__Thermoleophilia;o__20CM-4-69-9	Bacteria;Actinobacteria;Thermoleophilia;(87.75),Bacteria;Actinobacteria;(89.80)	96.12	3.02	75.0	2425660	410	1008	3712	5916	56812	76	8903	265	2603
P4201_123_bin48	BACL111	d__Bacteria;p__Actinobacteria;c__Thermoleophilia;o__20CM-4-69-9		75.53	3.45	20.0	1984440	790	1001	2026	2511	10661	222	2932	619	1319
SRR3727525_bin235	BACL111	d__Bacteria;p__Actinobacteria;c__Thermoleophilia;o__20CM-4-69-9	Bacteria;Actinobacteria;(81.41)	91.81	0.6	0.0	2369168	428	1002	3725	5535	34583	85	8441	282	2491
P6071_507_bin61	BACL112	d__Bacteria;p__Actinobacteria;c__Actinobacteria;o__ACK-M1;f__AcAMD-5	Bacteria;Actinobacteria;Actinobacteria;Micrococcales;(89.84),Bacteria;Actinobacteria;Actinobacteria;(100.00)	80.18	4.75	93.75	1206053	379	1005	2216	3182	29146	86	4104	284	1527
P4201_123_bin137	BACL112	d__Bacteria;p__Actinobacteria;c__Actinobacteria;o__ACK-M1;f__AcAMD-5		77.13	3.57	100.0	1067942	372	1003	2104	2870	24499	94	3548	284	1465
P6071_511_bin225	BACL112	d__Bacteria;p__Actinobacteria;c__Actinobacteria;o__ACK-M1;f__AcAMD-5		80.6	3.55	77.78	1155415	367	1001	2201	3148	22344	80	4037	269	1422
P6071_510_bin126	BACL112	d__Bacteria;p__Actinobacteria;c__Actinobacteria;o__ACK-M1;f__AcAMD-5		75.25	3.41	78.57	1089599	397	1001	2127	2744	22068	99	3192	304	1359
P4201_109_bin122	BACL112	d__Bacteria;p__Actinobacteria;c__Actinobacteria;o__ACK-M1;f__AcAMD-5	Bacteria;Actinobacteria;Actinobacteria;Micrococcales;Intrasporangiaceae;Tetrasphaera;(90.20)	84.11	4.72	73.33	1220663	300	1006	2687	4068	41449	60	5140	212	1858
SRR3727525_bin116	BACL112	d__Bacteria;p__Actinobacteria;c__Actinobacteria;o__ACK-M1;f__AcAMD-5	Bacteria;Actinobacteria;Actinobacteria;(89.72)	87.4	3.52	86.67	1305743	204	1004	2991	6400	45048	29	13154	116	2317
SRR3727516_bin2	BACL113	d__Bacteria;p__Firmicutes;c__Bacilli;o__Acholeplasmatales;f__Acholeplasmataceae		95.33	3.22	25.0	871705	300	1013	2178	2905	20412	72	3365	228	1439
P6071_502_bin221	BACL113	d__Bacteria;p__Firmicutes;c__Bacilli;o__Acholeplasmatales;f__Acholeplasmataceae	Bacteria;Tenericutes;Mollicutes;(88.48)	76.67	2.49	20.0	803939	331	1019	1937	2428	10819	94	2682	263	1322
P6071_534_bin12	BACL113	d__Bacteria;p__Firmicutes;c__Bacilli;o__Acholeplasmatales;f__Acholeplasmataceae		96.0	0.69	33.33	1042691	244	1004	2833	4273	29552	48	5989	167	1836
P6071_501_bin112	BACL113	d__Bacteria;p__Firmicutes;c__Bacilli;o__Acholeplasmatales;f__Acholeplasmataceae		82.62	4.0	66.67	784578	340	1003	1847	2307	10746	98	2535	271	1289
P6071_509_bin239	BACL113	d__Bacteria;p__Firmicutes;c__Bacilli;o__Acholeplasmatales;f__Acholeplasmataceae		80.67	2.82	60.0	793903	338	1002	1860	2348	14659	93	2603	269	1251
P6071_510_bin187	BACL113	d__Bacteria;p__Firmicutes;c__Bacilli;o__Acholeplasmatales;f__Acholeplasmataceae	Bacteria;Tenericutes;Mollicutes;Acholeplasmatales;Acholeplasmataceae;(87.50)	84.99	4.68	33.33	860292	297	1003	2071	2896	15241	72	3627	225	1418
SRR3727508_bin22	BACL114	d__Bacteria;p__Cyanobacteria;c__Oxyphotobacteria;o__Synechococcales_A;f__Cyanobiaceae;g__Cyanobium;s__		88.81	2.08	90.91	1806242	211	1010	5036	8560	51378	35	14991	125	3704
P6071_504_bin246	BACL114	d__Bacteria;p__Cyanobacteria;c__Oxyphotobacteria;o__Synechococcales_A;f__Cyanobiaceae;g__Cyanobium;s__	Bacteria;Cyanobacteria;Cyanobacteria;SubsectionI;FamilyI;Synechococcus;(100.00)	88.45	3.49	81.25	1771433	257	1038	4926	6892	33743	53	10729	169	3259
P6071_534_bin164	BACL114	d__Bacteria;p__Cyanobacteria;c__Oxyphotobacteria;o__Synechococcales_A;f__Cyanobiaceae;g__Cyanobium;s__	Bacteria;Cyanobacteria;Cyanobacteria;SubsectionI;FamilyI;(100.00)	79.64	4.83	77.27	1750491	728	1001	1854	2404	11436	197	2716	575	1288
P4201_110_bin91	BACL114	d__Bacteria;p__Cyanobacteria;c__Oxyphotobacteria;o__Synechococcales_A;f__Cyanobiaceae;g__Cyanobium;s__	Bacteria;Cyanobacteria;Cyanobacteria;SubsectionI;FamilyI;Synechococcus;(100.00),Bacteria;Cyanobacteria;Cyanobacteria;SubsectionI;FamilyI;Prochlorococcus;(100.00)	85.64	1.68	62.5	1697926	225	1045	5013	7546	53870	44	11327	144	3631
SRR3727512_bin216	BACL114	d__Bacteria;p__Cyanobacteria;c__Oxyphotobacteria;o__Synechococcales_A;f__Cyanobiaceae;g__Cyanobium;s__		92.62	4.76	70.83	2084941	354	1007	3472	5889	69945	59	10065	227	2607
SRR3727511_bin1	BACL114	d__Bacteria;p__Cyanobacteria;c__Oxyphotobacteria;o__Synechococcales_A;f__Cyanobiaceae;g__Cyanobium;s__	Bacteria;Cyanobacteria;Cyanobacteria;SubsectionI;FamilyI;Synechococcus;(100.00)	92.8	4.22	78.95	1899963	290	1002	3508	6551	52159	43	13174	168	2758
SRR3727512_bin166	BACL115	d__Bacteria;p__Proteobacteria;c__Alphaproteobacteria;o__Rhodobacterales;f__Rhodobacteraceae;g__Loktanella		84.06	2.79	58.82	2650871	1082	1001	1916	2449	13509	293	2836	849	1284
P1994_113_bin147	BACL115	d__Bacteria;p__Proteobacteria;c__Alphaproteobacteria;o__Rhodobacterales;f__Rhodobacteraceae;g__Loktanella	Bacteria;Proteobacteria;Alphaproteobacteria;SAR11 clade;Chesapeake-Delaware Bay;Candidatus;(96.01)	96.43	3.69	59.09	3439059	866	1001	2368	3971	40705	157	6098	597	1632
P4201_108_bin183	BACL115	d__Bacteria;p__Proteobacteria;c__Alphaproteobacteria;o__Rhodobacterales;f__Rhodobacteraceae;g__Loktanella	Bacteria;Proteobacteria;Alphaproteobacteria;Rhodobacterales;Rhodobacteraceae;(93.85)	94.45	3.93	60.87	3498503	917	1002	2479	3815	24120	183	5636	646	1611
P1994_119_bin201	BACL115	d__Bacteria;p__Proteobacteria;c__Alphaproteobacteria;o__Rhodobacterales;f__Rhodobacteraceae;g__Loktanella	Bacteria;Proteobacteria;Alphaproteobacteria;Rhodobacterales;Rhodobacteraceae;Loktanella;(99.54)	75.55	2.7	38.89	2403331	1073	1001	1775	2239	14936	306	2444	857	1246
P6071_512_bin202	BACL115	d__Bacteria;p__Proteobacteria;c__Alphaproteobacteria;o__Rhodobacterales;f__Rhodobacteraceae;g__Loktanella	Bacteria;Proteobacteria;Alphaproteobacteria;Rhodobacterales;Rhodobacteraceae;(94.09)	76.24	2.25	50.0	2468001	1178	1003	1733	2095	8855	361	2296	956	1212
P1994_116_bin177	BACL115	d__Bacteria;p__Proteobacteria;c__Alphaproteobacteria;o__Rhodobacterales;f__Rhodobacteraceae;g__Loktanella		79.17	4.56	26.67	2708230	1198	1001	1779	2260	12897	328	2481	954	1215
P1994_120_bin54	BACL116	d__Bacteria;p__Bacteroidetes;c__Bacteroidia;o__Flavobacteriales;f__Flavobacteriaceae;g__Flavobacterium	Bacteria;Bacteroidetes;Flavobacteria;Flavobacteriales;Flavobacteriaceae;Flavobacterium;(96.17)	98.59	1.95	62.5	2033579	96	1008	7145	21183	171461	13	54655	42	12217
P6071_526_bin62	BACL116	d__Bacteria;p__Bacteroidetes;c__Bacteroidia;o__Flavobacteriales;f__Flavobacteriaceae;g__Flavobacterium	Bacteria;Bacteroidetes;Flavobacteria;Flavobacteriales;Flavobacteriaceae;Flavobacterium;(91.10)	88.3	3.82	55.0	1744555	585	1007	2273	2982	15147	147	3608	445	1496
P1994_111_bin198	BACL116	d__Bacteria;p__Bacteroidetes;c__Bacteroidia;o__Flavobacteriales;f__Flavobacteriaceae;g__Flavobacterium	Bacteria;Bacteroidetes;Flavobacteria;Flavobacteriales;Flavobacteriaceae;Flavobacterium;Flavobacterium johnsoniae UW101;(100.00),Bacteria;Bacteroidetes;Flavobacteria;Flavobacteriales;Flavobacteriaceae;Flavobacterium;(94.76)	92.12	1.63	22.22	1792939	559	1005	2303	3207	29904	132	4097	419	1560
P1994_119_bin31	BACL116	d__Bacteria;p__Bacteroidetes;c__Bacteroidia;o__Flavobacteriales;f__Flavobacteriaceae;g__Flavobacterium		98.23	2.83	75.0	2111902	113	1012	2984	18689	244031	8	83634	32	10500
P1994_116_bin224	BACL116	d__Bacteria;p__Bacteroidetes;c__Bacteroidia;o__Flavobacteriales;f__Flavobacteriaceae;g__Flavobacterium	Bacteria;Bacteroidetes;Flavobacteria;Flavobacteriales;Flavobacteriaceae;Flavobacterium;(98.52),Bacteria;Bacteroidetes;Flavobacteria;Flavobacteriales;Flavobacteriaceae;Flavobacterium;(95.50)	93.52	2.14	60.0	1824009	509	1001	2670	3583	44681	115	4504	372	1676
P1994_113_bin168	BACL116	d__Bacteria;p__Bacteroidetes;c__Bacteroidia;o__Flavobacteriales;f__Flavobacteriaceae;g__Flavobacterium	Bacteria;Bacteroidetes;Flavobacteria;Flavobacteriales;Flavobacteriaceae;Flavobacterium;Flavobacterium sp. HMD1047;(97.09)	97.69	1.18	100.0	1943615	225	1013	4571	8638	82426	35	16154	128	3557
P4201_123_bin130	BACL117	d__Bacteria;p__Verrucomicrobia;c__Verrucomicrobiae;o__Chthoniobacterales;f__Terrimicrobiaceae	Bacteria;Verrucomicrobia;Spartobacteria;Chthoniobacterales;FukuN18 freshwater group;Spartobacteria;(92.72)	98.65	0.0	0.0	2248998	86	2952	15152	26151	159985	15	41314	56	11799
P1994_126_bin123	BACL117	d__Bacteria;p__Verrucomicrobia;c__Verrucomicrobiae;o__Chthoniobacterales;f__Terrimicrobiaceae	Bacteria;Verrucomicrobia;Spartobacteria;Chthoniobacterales;(89.51)	98.99	0.34	0.0	2284416	89	2057	14342	25667	183125	15	47892	57	11125
P1994_125_bin155	BACL117	d__Bacteria;p__Verrucomicrobia;c__Verrucomicrobiae;o__Chthoniobacterales;f__Terrimicrobiaceae	Bacteria;Verrucomicrobia;(88.19)	95.95	0.34	0.0	2200729	70	1942	17729	31438	185537	13	45953	46	13537
P1994_108_bin185	BACL117	d__Bacteria;p__Verrucomicrobia;c__Verrucomicrobiae;o__Chthoniobacterales;f__Terrimicrobiaceae		96.16	1.73	75.0	2459940	462	1009	3224	5324	81885	79	8119	299	2224
P1994_127_bin44	BACL117	d__Bacteria;p__Verrucomicrobia;c__Verrucomicrobiae;o__Chthoniobacterales;f__Terrimicrobiaceae	Bacteria;Verrucomicrobia;Spartobacteria;Chthoniobacterales;Xiphinematobacteraceae;(85.25)	98.65	0.0	0.0	2423779	105	2207	13382	23083	115927	17	47291	63	10622
P4201_124_bin76	BACL117	d__Bacteria;p__Verrucomicrobia;c__Verrucomicrobiae;o__Chthoniobacterales;f__Terrimicrobiaceae		93.75	2.39	20.0	2465597	572	1005	3096	4310	22013	125	6378	397	1969
P1994_129_bin93	BACL118	d__Bacteria;p__Actinobacteria;c__Acidimicrobiia;o__IMCC26256	Bacteria;Actinobacteria;(84.75)	89.86	4.7	16.67	1671041	532	1003	2240	3141	22663	120	3880	401	1526
P1994_108_bin21	BACL118	d__Bacteria;p__Actinobacteria;c__Acidimicrobiia;o__IMCC26256	Bacteria;Proteobacteria;Alphaproteobacteria;Rhodospirillales;(83.51)	88.72	3.85	40.0	1720691	583	1003	2301	2951	15033	150	3686	444	1492
P1994_121_bin110	BACL118	d__Bacteria;p__Actinobacteria;c__Acidimicrobiia;o__IMCC26256	Bacteria;Actinobacteria;(84.66)	97.01	3.85	40.0	1929489	184	1015	6482	10486	61697	31	16824	112	4942
P4201_116_bin5	BACL118	d__Bacteria;p__Actinobacteria;c__Acidimicrobiia;o__IMCC26256	Bacteria;Actinobacteria;(84.23)	89.12	4.27	28.57	1728783	556	1005	2469	3109	14145	144	3792	421	1548
P1994_127_bin123	BACL118	d__Bacteria;p__Actinobacteria;c__Acidimicrobiia;o__IMCC26256		90.6	2.57	71.43	1776771	505	1004	2632	3518	21995	118	4560	369	1651
P1994_130_bin70	BACL118	d__Bacteria;p__Actinobacteria;c__Acidimicrobiia;o__IMCC26256	Bacteria;Actinobacteria;(86.68)	91.52	3.99	33.33	1777761	491	1002	2605	3620	23165	111	4682	358	1698
P2236_102_bin23	BACL119	d__Bacteria;p__Bacteroidetes;c__Bacteroidia;o__Flavobacteriales;f__Flavobacteriaceae;g__CG1-02-35-72		85.79	3.76	66.67	2105658	159	1013	6653	13243	97845	23	28461	90	5751
P2236_108_bin39	BACL119	d__Bacteria;p__Bacteroidetes;c__Bacteroidia;o__Flavobacteriales;f__Flavobacteriaceae;g__CG1-02-35-72		81.02	2.07	50.0	1858551	287	1004	4628	6475	36998	60	9438	192	2888
P1994_121_bin22	BACL119	d__Bacteria;p__Bacteroidetes;c__Bacteroidia;o__Flavobacteriales;f__Flavobacteriaceae;g__CG1-02-35-72	Bacteria;Bacteroidetes;Flavobacteria;Flavobacteriales;Flavobacteriaceae;(94.52)	89.07	3.16	83.33	2339736	181	1011	5874	12926	108660	26	24213	94	5528
P1994_124_bin29	BACL119	d__Bacteria;p__Bacteroidetes;c__Bacteroidia;o__Flavobacteriales;f__Flavobacteriaceae;g__CG1-02-35-72	Bacteria;Bacteroidetes;Flavobacteria;Flavobacteriales;Flavobacteriaceae;(93.38)	85.84	2.23	78.57	2212188	172	1317	7216	12861	78879	28	23392	98	5341
P2236_104_bin60	BACL119	d__Bacteria;p__Bacteroidetes;c__Bacteroidia;o__Flavobacteriales;f__Flavobacteriaceae;g__CG1-02-35-72		90.19	2.94	75.0	2278042	154	1005	7932	14792	149725	24	26055	86	6957
P1994_106_bin16	BACL119	d__Bacteria;p__Bacteroidetes;c__Bacteroidia;o__Flavobacteriales;f__Flavobacteriaceae;g__CG1-02-35-72	Bacteria;Bacteroidetes;Flavobacteria;Flavobacteriales;Flavobacteriaceae;Lutibacter;(93.53)	75.55	2.16	83.33	1702529	311	1002	4137	5474	21762	72	7423	218	2734
P2236_102_bin5	BACL120	d__Bacteria;p__Actinobacteria;c__Actinobacteria;o__ACK-M1;f__BACL15;g__AAA044-D11	Bacteria;Actinobacteria;Actinobacteria;(88.68)	89.57	2.63	16.67	1462573	78	1006	3107	18750	133612	9	67237	25	13748
P1994_130_bin9	BACL120	d__Bacteria;p__Actinobacteria;c__Actinobacteria;o__ACK-M1;f__BACL15;g__AAA044-D11	Bacteria;Actinobacteria;Actinobacteria;(89.05)	85.01	0.53	0.0	1394525	39	1014	5005	35757	269623	4	127147	15	29255
P1994_106_bin183	BACL120	d__Bacteria;p__Actinobacteria;c__Actinobacteria;o__ACK-M1;f__BACL15;g__AAA044-D11	Bacteria;Actinobacteria;Actinobacteria;(90.44)	89.57	0.53	0.0	1434570	50	1001	3896	28691	269276	6	85861	17	25605
P1994_129_bin98	BACL120	d__Bacteria;p__Actinobacteria;c__Actinobacteria;o__ACK-M1;f__BACL15;g__AAA044-D11	Bacteria;Actinobacteria;Actinobacteria;(88.39)	88.52	0.53	0.0	1387955	74	1040	13476	18756	85843	13	32195	43	10397
P1994_124_bin2	BACL120	d__Bacteria;p__Actinobacteria;c__Actinobacteria;o__ACK-M1;f__BACL15;g__AAA044-D11	Bacteria;Actinobacteria;Actinobacteria;(88.58)	89.57	0.53	0.0	1464408	23	1381	42293	63669	176654	6	127128	13	38469
P2236_104_bin95	BACL120	d__Bacteria;p__Actinobacteria;c__Actinobacteria;o__ACK-M1;f__BACL15;g__AAA044-D11		89.05	1.23	0.0	1416116	136	1030	5675	10412	66892	24	18906	78	4766
P1994_129_bin166	BACL121	d__Bacteria;p__Proteobacteria;c__Gammaproteobacteria;o__Pseudomonadales;f__Halieaceae	Bacteria;Proteobacteria;Gammaproteobacteria;Alteromonadales;Alteromonadaceae;Haliea;(95.43)	95.04	1.18	14.29	3362325	659	1002	3502	5102	53930	129	7556	440	2272
P1994_120_bin217	BACL121	d__Bacteria;p__Proteobacteria;c__Gammaproteobacteria;o__Pseudomonadales;f__Halieaceae;g__Halioglobus		96.45	1.09	50.0	3538129	153	1219	10459	23125	256099	18	53021	80	10023
P1994_130_bin189	BACL121	d__Bacteria;p__Proteobacteria;c__Gammaproteobacteria;o__Pseudomonadales;f__Halieaceae;g__Halioglobus		95.43	1.15	20.0	3588264	366	1008	3898	9804	114378	41	23625	181	3951
P1994_121_bin4	BACL121	d__Bacteria;p__Proteobacteria;c__Gammaproteobacteria;o__Pseudomonadales;f__Halieaceae;g__Halioglobus	Bacteria;Proteobacteria;Gammaproteobacteria;Alteromonadales;Alteromonadaceae;Haliea;(94.60)	96.45	1.32	50.0	3448808	227	1121	8703	15192	108698	36	30595	131	6225
P1994_123_bin91	BACL121	d__Bacteria;p__Proteobacteria;c__Gammaproteobacteria;o__Pseudomonadales;f__Halieaceae;g__Halioglobus		95.33	1.77	28.57	3386804	618	1002	2829	5480	48490	91	10227	387	2085
P1994_126_bin146	BACL121	d__Bacteria;p__Proteobacteria;c__Gammaproteobacteria;o__Pseudomonadales;f__Halieaceae;g__Halioglobus		77.8	1.3	0.0	2847681	870	1001	2605	3273	23143	222	3945	654	1665
P1994_104_bin171	BACL122	d__Bacteria;p__Bacteroidetes;c__Bacteroidia;o__Flavobacteriales;f__ASP10-05a		82.36	1.61	66.67	2242673	829	1003	2072	2705	14874	211	3105	641	1387
P1994_105_bin68	BACL122	d__Bacteria;p__Bacteroidetes;c__Bacteroidia;o__Flavobacteriales;f__ASP10-05a	Bacteria;Bacteroidetes;Flavobacteria;Flavobacteriales;Flavobacteriaceae;(93.84)	96.34	1.08	100.0	2650718	289	1008	5926	9172	81274	53	13934	181	4420
P1994_123_bin59	BACL122	d__Bacteria;p__Bacteroidetes;c__Bacteroidia;o__Flavobacteriales;f__ASP10-05a		76.26	1.09	25.0	1887570	796	1004	1843	2371	23615	215	2622	628	1246
P1994_130_bin159	BACL122	d__Bacteria;p__Bacteroidetes;c__Bacteroidia;o__Flavobacteriales;f__ASP10-05a	Bacteria;Bacteroidetes;Flavobacteria;Flavobacteriales;(87.69)	98.92	0.0	0.0	2685267	314	1006	5044	8551	110011	48	13222	195	3769
P1994_120_bin230	BACL122	d__Bacteria;p__Bacteroidetes;c__Bacteroidia;o__Flavobacteriales;f__ASP10-05a	Bacteria;Bacteroidetes;(89.51)	98.92	1.08	100.0	2741941	138	1084	12352	19869	83400	24	39742	79	9739
P1994_129_bin118	BACL122	d__Bacteria;p__Bacteroidetes;c__Bacteroidia;o__Flavobacteriales;f__ASP10-05a		77.45	1.11	25.0	1906944	825	1003	1816	2311	23311	227	2665	653	1224
P1994_119_bin194	BACL123	d__Bacteria;p__Actinobacteria;c__Actinobacteria;o__Actinomycetales;f__Microbacteriaceae	Bacteria;Actinobacteria;Actinobacteria;Micrococcales;Microbacteriaceae;(91.14),Bacteria;Actinobacteria;Actinobacteria;Micrococcales;Microbacteriaceae;(98.43)	90.94	0.88	50.0	1240821	15	1282	4750	82721	544856	2	276318	4	153614
P1994_113_bin157	BACL123	d__Bacteria;p__Actinobacteria;c__Actinobacteria;o__Actinomycetales;f__Microbacteriaceae		86.99	2.66	55.56	1207853	139	1073	6760	8689	39399	30	12744	90	4336
P1994_120_bin157	BACL123	d__Bacteria;p__Actinobacteria;c__Actinobacteria;o__Actinomycetales;f__Microbacteriaceae	Bacteria;Actinobacteria;Actinobacteria;Micrococcales;Microbacteriaceae;(95.33)	90.94	0.88	50.0	1229400	9	1191	22420	136600	549552	2	284860	4	148243
P1994_116_bin157	BACL123	d__Bacteria;p__Actinobacteria;c__Actinobacteria;o__Actinomycetales;f__Microbacteriaceae		90.35	1.46	66.67	1222578	75	1020	9880	16301	139776	13	26325	46	7481
P1994_104_bin130	BACL123	d__Bacteria;p__Actinobacteria;c__Actinobacteria;o__Actinomycetales;f__Microbacteriaceae	Bacteria;Actinobacteria;Actinobacteria;Micrococcales;Microbacteriaceae;(98.37),Bacteria;Actinobacteria;Actinobacteria;Micrococcales;Microbacteriaceae;(94.82)	90.94	0.58	0.0	1232063	14	1060	4943	88004	540410	2	271000	4	161264
P1994_128_bin4	BACL123	d__Bacteria;p__Actinobacteria;c__Actinobacteria;o__Actinomycetales;f__Microbacteriaceae	Bacteria;Actinobacteria;Actinobacteria;Micrococcales;Microbacteriaceae;(96.56)	90.94	0.88	50.0	1235700	16	1226	4289	77231	728954	1	728954	4	58455
P6071_521_bin203	BACL124	d__Bacteria;p__Proteobacteria;c__Gammaproteobacteria;o__Betaproteobacteriales;f__Burkholderiaceae;g__Limnohabitans	Bacteria;Proteobacteria;Betaproteobacteria;Burkholderiales;Comamonadaceae;(100.00)	78.41	3.44	63.64	2404572	1136	1001	1711	2116	9188	339	2325	918	1216
SRR3727511_bin84	BACL124	d__Bacteria;p__Proteobacteria;c__Gammaproteobacteria;o__Betaproteobacteriales;f__Burkholderiaceae;g__Limnohabitans	Bacteria;Proteobacteria;Betaproteobacteria;Burkholderiales;Comamonadaceae;(100.00),Bacteria;Proteobacteria;Betaproteobacteria;Burkholderiales;Comamonadaceae;Limnohabitans;(98.80)	95.6	3.61	61.9	3256714	680	1001	2914	4789	33874	128	7502	454	2024
P6071_519_bin93	BACL124	d__Bacteria;p__Proteobacteria;c__Gammaproteobacteria;o__Betaproteobacteriales;f__Burkholderiaceae;g__Limnohabitans	Bacteria;Proteobacteria;Betaproteobacteria;Burkholderiales;Comamonadaceae;Limnohabitans;(98.60),Bacteria;Proteobacteria;Betaproteobacteria;Burkholderiales;Comamonadaceae;(99.16)	83.94	5.0	45.0	2724704	1069	1001	1974	2548	17000	280	2970	832	1319
P6071_520_bin218	BACL124	d__Bacteria;p__Proteobacteria;c__Gammaproteobacteria;o__Betaproteobacteriales;f__Burkholderiaceae;g__Limnohabitans	Bacteria;Proteobacteria;Betaproteobacteria;Burkholderiales;Comamonadaceae;Limnohabitans;(98.55)	91.98	4.49	58.62	3119110	1049	1002	2100	2973	17858	244	3888	788	1405
SRR3727525_bin84	BACL124	d__Bacteria;p__Proteobacteria;c__Gammaproteobacteria;o__Betaproteobacteriales;f__Burkholderiaceae;g__Limnohabitans		88.11	4.38	45.45	3079470	934	1001	2317	3297	36930	205	4290	685	1522
SRR3727512_bin240	BACL125	d__Bacteria;p__Bacteroidetes;c__Bacteroidia;o__Flavobacteriales;f__Cryomorphaceae	Bacteria;Bacteroidetes;(95.06),Bacteria;Bacteroidetes;Flavobacteria;Flavobacteriales;Cryomorphaceae;Owenweeksia;(91.10)	92.56	3.78	12.5	1938544	486	1012	2973	3988	19155	115	5038	351	1970
P1994_116_bin198	BACL125	d__Bacteria;p__Bacteroidetes;c__Bacteroidia;o__Flavobacteriales;f__Cryomorphaceae		84.25	1.72	75.0	1658488	663	1005	1957	2501	10749	184	2901	521	1325
SRR3727516_bin246	BACL125	d__Bacteria;p__Bacteroidetes;c__Bacteroidia;o__Flavobacteriales;f__Cryomorphaceae	Bacteria;Bacteroidetes;Flavobacteria;Flavobacteriales;Cryomorphaceae;Owenweeksia;(90.98)	92.92	2.4	37.5	1942724	538	1009	2517	3611	23481	122	4908	396	1723
SRR3727517_bin62	BACL125	d__Bacteria;p__Bacteroidetes;c__Bacteroidia;o__Flavobacteriales;f__Cryomorphaceae	Bacteria;Bacteroidetes;Flavobacteria;Flavobacteriales;Cryomorphaceae;Owenweeksia;(91.21)	99.46	2.17	100.0	2366192	305	1004	3136	7758	64927	36	17626	166	2718
SRR3727511_bin282	BACL125	d__Bacteria;p__Bacteroidetes;c__Bacteroidia;o__Flavobacteriales;f__Cryomorphaceae	Bacteria;Bacteroidetes;Flavobacteria;Flavobacteriales;Cryomorphaceae;Owenweeksia;(90.09)	98.92	1.39	50.0	2066318	195	1051	7730	10596	86003	35	17534	115	5305
P6071_525_bin106	BACL126	d__Bacteria;p__Bacteroidetes;c__Bacteroidia;o__Flavobacteriales;f__Flavobacteriaceae;g__MAG-120531		77.01	0.74	0.0	1213885	382	1002	2400	3177	16580	96	3982	285	1586
SRR3727517_bin179	BACL126	d__Bacteria;p__Bacteroidetes;c__Bacteroidia;o__Flavobacteriales;f__Flavobacteriaceae;g__MAG-120531	Bacteria;Bacteroidetes;(95.34)	82.72	0.0	0.0	1138308	52	1104	12417	21890	138343	7	40058	26	12501
P6071_520_bin199	BACL126	d__Bacteria;p__Bacteroidetes;c__Bacteroidia;o__Flavobacteriales;f__Flavobacteriaceae;g__MAG-120531	Bacteria;Bacteroidetes;Flavobacteria;Flavobacteriales;Flavobacteriaceae;(87.53)	88.12	3.41	52.38	1729485	244	1005	3417	7088	54368	33	15283	141	2684
SRR3727511_bin245	BACL126	d__Bacteria;p__Bacteroidetes;c__Bacteroidia;o__Flavobacteriales;f__Flavobacteriaceae;g__MAG-120531	Bacteria;Bacteroidetes;Flavobacteria;Flavobacteriales;Flavobacteriaceae;(95.45)	88.6	0.37	100.0	1301619	54	1024	13250	24104	216652	9	38878	30	12837
SRR3727507_bin110	BACL126	d__Bacteria;p__Bacteroidetes;c__Bacteroidia;o__Flavobacteriales;f__Flavobacteriaceae;g__MAG-120531		81.24	0.73	28.57	1305947	245	1015	3563	5330	28908	53	7910	171	2508
SRR3727516_bin47	BACL127	d__Bacteria;p__Bacteroidetes;c__Bacteroidia;o__Cytophagales;f__Cyclobacteriaceae;g__Algoriphagus	Bacteria;Bacteroidetes;(97.40),Bacteria;Bacteroidetes;(97.40)	98.87	1.27	80.0	2985202	410	1004	3442	7280	111718	52	16167	228	2730
SRR3727512_bin6	BACL127	d__Bacteria;p__Bacteroidetes;c__Bacteroidia;o__Cytophagales;f__Cyclobacteriaceae;g__Algoriphagus		90.2	4.3	42.86	2548229	836	1001	2394	3048	17588	213	3812	627	1476
SRR3727507_bin50	BACL127	d__Bacteria;p__Bacteroidetes;c__Bacteroidia;o__Cytophagales;f__Cyclobacteriaceae;g__Algoriphagus	Bacteria;Bacteroidetes;Cytophagia;Cytophagales;(94.94),Bacteria;Bacteroidetes;Cytophagia;Cytophagales;(94.94)	98.31	1.28	37.5	2981828	385	1015	4105	7745	73685	60	14739	226	3244
SRR3727517_bin138	BACL127	d__Bacteria;p__Bacteroidetes;c__Bacteroidia;o__Cytophagales;f__Cyclobacteriaceae;g__Algoriphagus	Bacteria;Bacteroidetes;Cytophagia;Cytophagales;Cyclobacteriaceae;Algoriphagus;(97.30)	98.12	2.64	57.14	2877249	396	1001	3577	7265	87572	61	14384	223	2884
P1994_119_bin72	BACL127	d__Bacteria;p__Bacteroidetes;c__Bacteroidia;o__Cytophagales;f__Cyclobacteriaceae;g__Algoriphagus		93.61	1.12	27.27	2555212	797	1003	2355	3206	15944	191	4153	592	1553
SRR3727511_bin140	BACL128	d__Bacteria;p__Proteobacteria;c__Gammaproteobacteria;o__Pseudomonadales;f__Pseudohongiellaceae;g__OM182		88.57	1.94	28.57	2299025	578	1005	2955	3977	18293	140	5411	416	1944
P6071_534_bin62	BACL128	d__Bacteria;p__Proteobacteria;c__Gammaproteobacteria;o__Pseudomonadales;f__Pseudohongiellaceae;g__OM182		81.62	2.72	20.0	2154138	760	1001	2243	2834	16017	200	3444	581	1431
P6071_510_bin209	BACL128	d__Bacteria;p__Proteobacteria;c__Gammaproteobacteria;o__Pseudomonadales;f__Pseudohongiellaceae;g__OM182		84.23	3.5	52.94	2252745	700	1004	2392	3218	23120	169	4130	521	1560
SRR3727517_bin13	BACL128	d__Bacteria;p__Proteobacteria;c__Gammaproteobacteria;o__Pseudomonadales;f__Pseudohongiellaceae;g__OM182		86.99	1.91	27.27	2328624	607	1007	2994	3836	24705	148	4816	442	1893
SRR3727516_bin191	BACL128	d__Bacteria;p__Proteobacteria;c__Gammaproteobacteria;o__Pseudomonadales;f__Pseudohongiellaceae;g__OM182		91.34	0.22	50.0	2379291	102	1031	12141	23326	150168	14	53617	47	14794
P1994_126_bin102	BACL129	d__Bacteria;p__Planctomycetes;c__Planctomycetia;o__Pirellulales;f__Ga0077529	Bacteria;Planctomycetes;Planctomycetacia;Planctomycetales;Planctomycetaceae;(88.68),Bacteria;Planctomycetes;Planctomycetacia;Planctomycetales;Planctomycetaceae;Pir4 lineage;(92.59)	96.55	0.0	0.0	5377461	789	1001	1868	6815	252850	53	24714	389	1924
SRR3727512_bin83	BACL129	d__Bacteria;p__Planctomycetes;c__Planctomycetia;o__Pirellulales;f__Ga0077529		88.54	1.39	0.0	3854123	1279	1001	2253	3013	20090	307	3618	962	1466
P1994_127_bin83	BACL129	d__Bacteria;p__Planctomycetes;c__Planctomycetia;o__Pirellulales;f__Ga0077529	Bacteria;Planctomycetes;Planctomycetacia;Planctomycetales;Planctomycetaceae;Pir4 lineage;(92.28)	95.98	0.1	100.0	4587222	803	1001	3456	5712	78906	134	9128	509	2427
P1994_108_bin166	BACL129	d__Bacteria;p__Planctomycetes;c__Planctomycetia;o__Pirellulales;f__Ga0077529	Bacteria;Planctomycetes;Planctomycetacia;Planctomycetales;Planctomycetaceae;(86.91)	79.6	1.22	50.0	3892121	1399	1001	2122	2782	18980	360	3351	1076	1407
P6071_516_bin164	BACL129	d__Bacteria;p__Planctomycetes;c__Planctomycetia;o__Pirellulales;f__Ga0077529		80.46	2.87	66.67	3291634	1116	1001	2255	2949	23835	277	3661	843	1436
SRR3727503_bin95	BACL130	d__Bacteria;p__Actinobacteria;c__Actinobacteria;o__ACK-M1;f__BACL15;g__UBA3009	Bacteria;Actinobacteria;Actinobacteria;(88.37)	85.41	2.3	80.0	1329985	178	1014	4162	7471	59485	28	12134	104	3244
P1994_108_bin187	BACL130	d__Bacteria;p__Actinobacteria;c__Actinobacteria;o__ACK-M1;f__BACL15;g__UBA3009	Bacteria;Actinobacteria;Actinobacteria;(89.12)	87.29	4.2	64.71	1357203	163	1061	4563	8326	122155	25	15813	99	3348
P4201_106_bin23	BACL130	d__Bacteria;p__Actinobacteria;c__Actinobacteria;o__ACK-M1;f__BACL15;g__UBA3009		79.31	5.0	30.0	1205869	319	1007	2776	3780	22323	72	4770	232	1824
P1994_125_bin150	BACL130	d__Bacteria;p__Actinobacteria;c__Actinobacteria;o__ACK-M1;f__BACL15;g__UBA3009		85.98	2.94	62.5	1365368	158	1005	2757	8641	97678	18	22422	77	2841
P1994_107_bin161	BACL130	d__Bacteria;p__Actinobacteria;c__Actinobacteria;o__ACK-M1;f__BACL15;g__UBA3009		85.64	4.69	85.71	1334627	173	1027	4685	7714	64550	32	12514	115	3517
P6071_531_bin233	BACL131	d__Bacteria;p__Proteobacteria;c__Alphaproteobacteria;o__Parvibaculales;f__RS24	Bacteria;Proteobacteria;Alphaproteobacteria;Rhizobiales;Rhodobiaceae;(88.27)	95.08	1.09	66.67	1643393	366	1007	3244	4490	25168	82	5779	262	2124
P6071_501_bin12	BACL131	d__Bacteria;p__Proteobacteria;c__Alphaproteobacteria;o__Parvibaculales;f__RS24	Bacteria;Proteobacteria;Alphaproteobacteria;(86.27)	95.81	0.47	0.0	1651988	223	1079	4701	7408	48180	44	11564	146	3303
P6071_534_bin49	BACL131	d__Bacteria;p__Proteobacteria;c__Alphaproteobacteria;o__Parvibaculales;f__RS24	Bacteria;Proteobacteria;Alphaproteobacteria;(88.58)	96.38	0.45	50.0	1706328	106	1069	9000	16097	107191	16	30006	59	7794
P6071_502_bin27	BACL131	d__Bacteria;p__Proteobacteria;c__Alphaproteobacteria;o__Parvibaculales;f__RS24	Bacteria;Proteobacteria;Alphaproteobacteria;(87.54)	97.9	0.87	100.0	1694451	132	1096	7004	12836	88142	23	22447	76	5869
P6071_532_bin109	BACL131	d__Bacteria;p__Proteobacteria;c__Alphaproteobacteria;o__Parvibaculales;f__RS24	Bacteria;Proteobacteria;Alphaproteobacteria;(91.66)	85.99	1.94	42.86	1541618	496	1004	2352	3108	24537	125	3952	373	1587
P1994_113_bin102	BACL132	d__Bacteria;p__Bacteroidetes;c__Bacteroidia;o__Chitinophagales		77.72	2.59	28.57	2036113	816	1002	2024	2495	13983	232	2891	644	1358
P1994_130_bin74	BACL132	d__Bacteria;p__Bacteroidetes;c__Bacteroidia;o__Chitinophagales	Bacteria;Bacteroidetes;Cytophagia;Cytophagales;Flammeovirgaceae;(85.30)	94.4	1.93	12.5	2440687	509	1003	3227	4795	36604	105	7393	344	2137
P1994_105_bin15	BACL132	d__Bacteria;p__Bacteroidetes;c__Bacteroidia;o__Chitinophagales	Bacteria;Bacteroidetes;(85.01)	98.85	0.99	0.0	2625542	99	1038	10359	26520	159022	13	73142	42	14201
P6071_531_bin136	BACL132	d__Bacteria;p__Bacteroidetes;c__Bacteroidia;o__Chitinophagales	Bacteria;Bacteroidetes;Cytophagia;Cytophagales;(83.53)	90.73	2.67	36.36	2276322	648	1008	2668	3512	23386	161	4594	477	1685
P4201_106_bin54	BACL132	d__Bacteria;p__Bacteroidetes;c__Bacteroidia;o__Chitinophagales		86.53	1.64	0.0	2195778	715	1003	2331	3071	20018	179	3687	541	1534
P6071_524_bin36	BACL133	d__Bacteria;p__Actinobacteria;c__Actinobacteria;o__ACK-M1;f__BACL15;g__UBA3009		84.27	4.8	50.0	1390013	303	1019	2711	4587	31486	53	7369	202	1886
P4201_108_bin134	BACL133	d__Bacteria;p__Actinobacteria;c__Actinobacteria;o__ACK-M1;f__BACL15;g__UBA3009		80.73	3.95	50.0	1257428	355	1001	2509	3542	23792	75	4864	254	1579
P6071_514_bin52	BACL133	d__Bacteria;p__Actinobacteria;c__Actinobacteria;o__ACK-M1;f__BACL15;g__UBA3009		81.62	4.53	64.71	1311265	342	1002	2181	3834	29232	60	5942	237	1575
P6071_530_bin104	BACL133	d__Bacteria;p__Actinobacteria;c__Actinobacteria;o__ACK-M1;f__BACL15;g__UBA3009		75.55	2.46	50.0	1230561	351	1002	2571	3505	20407	82	4778	257	1645
P6071_529_bin240	BACL133	d__Bacteria;p__Actinobacteria;c__Actinobacteria;o__ACK-M1;f__BACL15;g__UBA3009	Bacteria;Actinobacteria;Actinobacteria;Streptomycetales;Streptomycetaceae;Streptomyces;(90.00)	80.06	4.81	66.67	1289933	327	1009	2322	3944	30084	62	6656	226	1632
P6071_520_bin110	BACL134	d__Bacteria;p__Bacteroidetes;c__Rhodothermia;o__Balneolales;f__HLUCCA01	Bacteria;Actinobacteria;Actinobacteria;Corynebacteriales;Mycobacteriaceae;Mycobacterium;(93.77)	94.95	3.39	12.5	2731468	264	1008	6687	10346	96101	50	16038	169	5202
P6071_515_bin85	BACL134	d__Bacteria;p__Bacteroidetes;c__Rhodothermia;o__Balneolales;f__HLUCCA01		94.54	3.83	22.22	2665532	305	1003	4802	8739	51389	51	17402	178	3873
P6071_521_bin253	BACL134	d__Bacteria;p__Bacteroidetes;c__Rhodothermia;o__Balneolales;f__HLUCCA01	Bacteria;Bacteroidetes;Flavobacteria;Flavobacteriales;Flavobacteriaceae;(84.17)	96.45	3.28	14.29	2769739	151	1007	9227	18342	139499	20	42377	77	8731
P6071_517_bin186	BACL134	d__Bacteria;p__Bacteroidetes;c__Rhodothermia;o__Balneolales;f__HLUCCA01		88.84	4.74	18.18	2357563	576	1007	2842	4092	46563	117	5457	403	1825
P6071_518_bin189	BACL134	d__Bacteria;p__Bacteroidetes;c__Rhodothermia;o__Balneolales;f__HLUCCA01	Bacteria;Bacteroidetes;Cytophagia;Order III Incertae Sedis;Family Incertae Sedis;(85.80)	96.72	3.28	14.29	2775040	85	1181	12412	32647	193209	12	66595	39	22816
P6071_504_bin128	BACL135	d__Bacteria;p__Bacteroidetes;c__Bacteroidia;o__Chitinophagales;f__Saprospiraceae		76.08	2.63	16.67	3242152	1444	1002	1781	2245	11969	417	2518	1155	1268
P6071_511_bin121	BACL135	d__Bacteria;p__Bacteroidetes;c__Bacteroidia;o__Chitinophagales;f__Saprospiraceae		91.67	3.7	55.56	3909992	1188	1001	2327	3291	27441	272	4182	879	1563
P6071_512_bin74	BACL135	d__Bacteria;p__Bacteroidetes;c__Bacteroidia;o__Chitinophagales;f__Saprospiraceae		87.88	1.94	40.0	3914963	1147	1001	2383	3413	27911	261	4515	837	1612
P6071_519_bin208	BACL135	d__Bacteria;p__Bacteroidetes;c__Bacteroidia;o__Chitinophagales;f__Saprospiraceae		78.6	1.28	40.0	3412640	1405	1001	1922	2428	16055	387	2776	1108	1298
P6071_502_bin182	BACL135	d__Bacteria;p__Bacteroidetes;c__Bacteroidia;o__Chitinophagales;f__Saprospiraceae	Bacteria;Bacteroidetes;Sphingobacteriia;Sphingobacteriales;Saprospiraceae;Candidatus Aquirestis;Candidatus Aquirestis calciphila;(99.27)	98.48	4.29	90.0	4601737	689	1016	3423	6678	70192	97	12588	404	2567
P6071_511_bin111	BACL136	d__Bacteria;p__Proteobacteria;c__Gammaproteobacteria;o__Betaproteobacteriales;f__Burkholderiaceae;g__Rubrivivax	Bacteria;Proteobacteria;Betaproteobacteria;(100.00)	94.75	2.73	14.29	3792461	513	1012	5349	7392	45320	106	11224	339	3560
P6071_504_bin200	BACL136	d__Bacteria;p__Proteobacteria;c__Gammaproteobacteria;o__Betaproteobacteriales;f__Burkholderiaceae;g__Rubrivivax	Bacteria;Proteobacteria;Betaproteobacteria;Burkholderiales;Comamonadaceae;Schlegelella;(92.84)	86.58	1.2	60.0	3424710	534	1015	5062	6413	48931	126	8462	373	3352
P6071_512_bin139	BACL136	d__Bacteria;p__Proteobacteria;c__Gammaproteobacteria;o__Betaproteobacteriales;f__Burkholderiaceae;g__Rubrivivax	Bacteria;Proteobacteria;Betaproteobacteria;Burkholderiales;Comamonadaceae;(96.24)	94.77	2.34	50.0	3944121	474	1044	5580	8320	45256	99	12947	315	3898
P6071_510_bin81	BACL136	d__Bacteria;p__Proteobacteria;c__Gammaproteobacteria;o__Betaproteobacteriales;f__Burkholderiaceae;g__Rubrivivax	Bacteria;Proteobacteria;Betaproteobacteria;Burkholderiales;Comamonadaceae;Ideonella;beta proteobacterium A0640;(97.15)	96.85	1.4	33.33	4147031	302	1012	7861	13731	111725	50	25543	174	6335
P6071_503_bin228	BACL136	d__Bacteria;p__Proteobacteria;c__Gammaproteobacteria;o__Betaproteobacteriales;f__Burkholderiaceae;g__Rubrivivax	Bacteria;Proteobacteria;Betaproteobacteria;Burkholderiales;Comamonadaceae;(95.96)	96.89	1.15	25.0	4082738	312	1025	8197	13085	78380	56	21959	188	6274
P6071_508_bin98	BACL137	d__Bacteria;p__Verrucomicrobia;c__Verrucomicrobiae;o__Opitutales;f__Opitutaceae;g__Cephaloticoccus		90.44	4.29	55.56	2953185	778	1002	2664	3795	19701	170	5089	556	1722
P1994_108_bin136	BACL137	d__Bacteria;p__Verrucomicrobia;c__Verrucomicrobiae;o__Opitutales;f__Opitutaceae;g__Cephaloticoccus		79.83	0.77	0.0	2471239	1046	1001	1859	2362	11912	295	2696	829	1303
P4201_121_bin17	BACL137	d__Bacteria;p__Verrucomicrobia;c__Verrucomicrobiae;o__Opitutales;f__Opitutaceae;g__Cephaloticoccus		82.08	2.05	0.0	2583229	1019	1001	2101	2535	15200	286	2897	799	1338
P1994_127_bin126	BACL137	d__Bacteria;p__Verrucomicrobia;c__Verrucomicrobiae;o__Opitutales;f__Opitutaceae;g__Cephaloticoccus		99.32	0.68	0.0	3256110	395	1002	3128	8243	131666	44	19633	207	2934
P4201_112_bin192	BACL137	d__Bacteria;p__Verrucomicrobia;c__Verrucomicrobiae;o__Opitutales;f__Opitutaceae;g__Cephaloticoccus		79.75	0.77	50.0	2601321	962	1004	2054	2704	19146	244	3310	740	1358
P2236_104_bin106	BACL138	d__Bacteria;p__Chloroflexi		84.82	0.99	100.0	2244812	193	1004	5304	11631	115728	23	29644	99	5150
P4201_124_bin140	BACL138	d__Bacteria;p__Chloroflexi	Bacteria;Chloroflexi;(85.53)	82.34	1.79	25.0	2075688	669	1005	2351	3102	19110	165	3817	503	1511
P1994_106_bin184	BACL138	d__Bacteria;p__Chloroflexi		79.11	2.71	14.29	2220537	591	1016	2592	3757	23363	134	5025	423	1718
P2236_114_bin123	BACL138	d__Bacteria;p__Chloroflexi		79.37	0.61	0.0	2241733	444	1002	3212	5048	42399	80	7310	298	2127
P2236_102_bin110	BACL138	d__Bacteria;p__Chloroflexi	Bacteria;(83.69)	97.69	0.99	100.0	2628674	150	1011	3798	17524	220856	12	74799	56	5832
P1994_104_bin1	BACL139	d__Bacteria;p__Actinobacteria;c__Acidimicrobiia;o__Microtrichales;f__Ilumatobacteraceae		97.44	3.42	16.67	2867591	118	1820	14506	24301	142359	21	39080	71	11806
P1994_111_bin163	BACL139	d__Bacteria;p__Actinobacteria;c__Acidimicrobiia;o__Microtrichales;f__Ilumatobacteraceae	Bacteria;Actinobacteria;Acidimicrobiia;Acidimicrobiales;Acidimicrobiaceae;Ilumatobacter;(91.42)	85.9	3.07	16.67	2842900	996	1002	2165	2854	19086	252	3531	761	1436
P4201_101_bin139	BACL139	d__Bacteria;p__Actinobacteria;c__Acidimicrobiia;o__Microtrichales;f__Ilumatobacteraceae	Bacteria;Actinobacteria;Acidimicrobiia;Acidimicrobiales;Acidimicrobiaceae;(88.53)	85.75	2.56	0.0	2946054	451	1002	4234	6532	54828	82	10834	286	3021
P1994_117_bin126	BACL139	d__Bacteria;p__Actinobacteria;c__Acidimicrobiia;o__Microtrichales;f__Ilumatobacteraceae		80.91	1.71	0.0	2599793	140	1444	11220	18569	117073	24	30618	84	8942
P4201_104_bin133	BACL139	d__Bacteria;p__Actinobacteria;c__Acidimicrobiia;o__Microtrichales;f__Ilumatobacteraceae		87.27	3.85	14.29	2708179	784	1002	2617	3454	19629	185	4559	574	1634
P4201_105_bin147	BACL140	d__Bacteria;p__Proteobacteria;c__Gammaproteobacteria;o__Betaproteobacteriales;f__Burkholderiaceae;g__RS62;s__		95.05	3.5	77.78	2625688	714	1001	2840	3677	16628	178	4625	525	1844
P1994_105_bin115	BACL140	d__Bacteria;p__Proteobacteria;c__Gammaproteobacteria;o__Betaproteobacteriales;f__Burkholderiaceae;g__RS62;s__		98.65	0.46	25.0	2877915	164	1056	6484	17548	191194	24	39629	76	7837
P1994_129_bin57	BACL140	d__Bacteria;p__Proteobacteria;c__Gammaproteobacteria;o__Betaproteobacteriales;f__Burkholderiaceae;g__RS62;s__	Bacteria;Proteobacteria;Betaproteobacteria;Burkholderiales;Comamonadaceae;(95.26)	97.12	1.73	70.0	2688866	621	1006	3150	4329	28162	130	6025	433	1988
P1994_130_bin176	BACL140	d__Bacteria;p__Proteobacteria;c__Gammaproteobacteria;o__Betaproteobacteriales;f__Burkholderiaceae;g__RS62;s__	Bacteria;Proteobacteria;Betaproteobacteria;Burkholderiales;Comamonadaceae;(95.26)	98.8	1.95	66.67	2879080	374	1021	4297	7698	51516	61	14794	218	3285
P1994_123_bin100	BACL140	d__Bacteria;p__Proteobacteria;c__Gammaproteobacteria;o__Betaproteobacteriales;f__Burkholderiaceae;g__RS62;s__		91.25	2.84	53.85	2447502	802	1001	2323	3051	22444	197	3792	603	1491
P1994_130_bin194	BACL141	d__Bacteria;p__Actinobacteria;c__Actinobacteria;o__Corynebacteriales;f__Corynebacteriaceae;g__Mycobacterium		97.59	2.81	58.33	4437260	256	1193	10179	17333	118294	46	30046	164	7247
P1994_129_bin9	BACL141	d__Bacteria;p__Actinobacteria;c__Actinobacteria;o__Corynebacteriales;f__Corynebacteriaceae;g__Mycobacterium	Bacteria;Actinobacteria;Actinobacteria;Corynebacteriales;Mycobacteriaceae;Mycobacterium;(98.61)	97.96	2.41	81.82	4654459	376	1004	6061	12378	104685	58	24777	206	5362
[truncated: 436 more rows]
